# Supplementary material for: Effectiveness and Adherence of Pharmacological vs. Non-Pharmacological Technology-Supported Smoking Cessation Interventions: An Umbrella Review
Source: Healthcare (Basel). 2025 Apr 21;13(8):953. doi: 10.3390/healthcare13080953 (PMC12027406; doi:10.3390/healthcare13080953)
Supplement: Supplementary file 1 [file healthcare-13-00953-s001.zip]

Archive with 4 entries (4 files):
- Supplementary File S1 Pharmacological vs. Non-Pharmacological.xlsx
- Supplementary File S2 Smoking cessation intervention characteristics.pdf
- Supplementary File S3 - Pharmacological and Non-Pharmacological Technology-supported Smoking Cessation Interventions.pdf
- Supplementary File S4 Pharmacological vs. Non-Pharmacological.pdf
