# Supplementary material for: Effectiveness and Adherence of Pharmacological vs. Non-Pharmacological Technology-Supported Smoking Cessation Interventions: An Umbrella Review
Source: Healthcare (Basel). 2025 Apr 21;13(8):953. doi: 10.3390/healthcare13080953 (PMC12027406; doi:10.3390/healthcare13080953)
Supplement: Supplementary file 1 [file healthcare-13-00953-s001.zip › Supplementary File S1 Pharmacological vs. Non-Pharmacological.xlsx]

## Sheet: Foglio1
Supplementary File S1 - Table S1: Data Extraction Table.
Abbreviations: number, "n."; male, "M"; female, "F"; years old, "y.o." ; percentage, "%"; plus, "+"; Missing Data, "MD"; Not Derivable, "N/D"; Pharmacological Therapy, "PT"; Continuous Abstinence Rates, "CARs"; Point Prevalence Abstinence, "PPA"; Fargström Test for Nicotine Dependence, "FTND"; Tobacco Dependence Scale, "TDS"; Client Satisfaction Questionnaire, "CSQ"; Interactive Voice Response, "…
Study	Sample size; Mean age; Gender ratio	Comorbidities	Smoked cigarettes/day; Nicotine addiction severity	Smoking intervention (TC/HC): Type	Duration	CARs; Point Prevalence Abstinence	Smoked cigarettes/days; Reason for failure	Adherence; Satisfaction; Acceptability	Cardiovascular before/after	Pneumological before/after	Metabolic before/after	Psychological before/after	Oral before/after
First Author	n. …; … y.o. (range …-… y.o.); …M/…F	Any	minimum number of cigarettes/day, number of cigarettes/day (mean); … FTND/TDS (mean)	TC/PT: type 1 + type 2 + type 3 + etc.	... months/weeks/years of smoking cessation intervention	number/percentage of patients rate CARs at defined time points (methods of CARs verification); number/percentage of patients rate prevalence point abstinence at defined time points (methods of prevalence point abstinence verification)	number of smoked cigarettes/days (mean) or number of reduction; any reported reason for failure	adherence percentage at defined time points; satisfaction at defined time points; acceptability at defined time points	Any	Any	Any	Any	Any
Year of publication
Journal of publication
Reference
Design of included studies and number (n.)
Meta-analysis/ No Met-analysis
Quality assessment
Funding/No Funding
Study	Sample size; Mean age; Gender ratio	Comorbidities	Smoked cigarettes/day; Nicotine addiction severity	Smoking intervention (PT/Not PT): Type	Duration	CARs; Point Prevalence Abstinence	Smoked cigarettes/days; Reason for failure	Adherence; Satisfaction; Acceptability	Cardiovascular before/after	Pneumological before/after	Metabolic before/after	Psychological before/after	Oral before/after
Akanbi M.O.,	n.53; N/D; MD	MD	pack-years ≥10 y; FTND ≥4	PT: in-person counseling + pharmacological therapy + telephone counseling	>6 months	n.22 CARs at 6 months (carbon monoxide test); MD	MD; MD	MD; MD	MD	MD	MD	MD	MD
2019	n.52; N/D; MD	MD	pack-years ≥10 y; FTND ≥4	PT: in-person counseling + pharmacological therapy + telephone counseling	>6 months	n.16 CARs at 6 months (carbon monoxide test); MD	MD; MD	MD; MD	MD	MD	MD	MD	MD
Addiction	n.51; N/D; MD	MD	pack-years ≥10 y; FTND ≥4	Not PT: in-person counseling + telephone counseling	>6 months	n.11 CARs at 6 months (carbon monoxide test); MD	MD; MD	MD; MD	MD	MD	MD	MD	MD
[31]	n.134, N/D; MD	MD	≥5/day for ≥1 y; MD	PT: in-person counseling + NRT + telephone counseling	>7 weeks	n.17 CARs at 12 months (carbon monoxide test); MD	MD; MD	MD; MD	MD	MD	MD	MD	MD
RCT (n.8)	n.135; N/D; MD	MD	≥5/day for ≥1 y; MD	Not PT: in-person counseling + telephone counseling	>7 weeks	n.16 CARs at 12 months (carbon monoxide test); MD	MD; MD	MD; MD	MD	MD	MD	MD	MD
Meta-analysis	n.111; N/D; MD	MD	MD; MD	PT: in-person counseling + NRT+ telephone counseling	>2 months	n.57 30 days at 6 months (carbon monoxide test); MD	MD; MD	MD; MD	MD	MD	MD	MD	MD
Moderate quality	n.120; N/D; MD	MD	MD; MD	PT: in-person counseling + NRT + telephone counseling	>2 months	n.86 30 days at 6 months (carbon monoxide test); MD	MD; MD	MD; MD	MD	MD	MD	MD	MD
Funding is from the National Insitute of Health Fogarty Internation Center	n.94; N/D; MD	N/D	≥1/day for ≥100 days; MD	Not PT: in-person counseling + telephone counseling	MD	n.22 CARs at 6 months for 5 months (carbon monoxide test); MD	MD; MD	MD; MD	MD	MD	MD	MD	MD
	n.141; N/D; MD	Hospitalized with N/D diseases	≥1/day; MD	Not PT: in-person counseling + telephone counseling	>6 months	MD; n.48 7 days at 6 months (self-reported)	MD; MD	MD; MD	MD	MD	MD	MD	MD
	n.160; N/D; MD	Hospitalized with acute coronary syndrome	≥1/day for ≥6 months; MD	Not PT: in-person counseling + telephone counseling	MD	n.38 CARs at 6 months for 4 months (carbon monoxide test); MD	MD; MD	MD; MD	MD	MD	MD	MD	MD
	n.160; N/D; MD	Hospitalized with acute coronary syndrome	≥1/day for ≥6 months; MD	Not PT: in-person counseling + telephone counseling	MD	n.24 CARs at 6 months for 4 months (carbon monoxide test); MD	MD; MD	MD; MD	MD	MD	MD	MD	MD
	n.181; N/D; MD	N/D	≥10/day for ≥1 month; MD	Not PT: in-person counseling + telephone counseling	>12 months	n.26 CARs at 12 months (carbon monoxide test); MD	MD; MD	MD; MD	MD	MD	MD	MD	MD
Study	Sample size; Mean age; Gender ratio	Comorbidities	Smoked cigarettes/day; Nicotine addiction severity	Smoking intervention (TC/HC): Type	Duration	CARs; Point Prevalence Abstinence	Smoked cigarettes/days; Reason for failure	Adherence; Satisfaction; Acceptability	Cardiovascular before/after	Pneumological before/after	Metabolic before/after	Psychological before/after	Oral before/after
Barroso-Hurtado M.,	n.55; 43.3 y.o.; 39M/16F	MD	MD; TDS ≥5	Not PT: in-person counseling + mobile phone App	MD	64%% CARs at 6 months for 4 months (carbon monoxide test), 58% CARs at 12 months for 10 months (carbon monoxide test); MD	MD; MD	MD; MD	MD	MD	MD	MD	MD
2021	n.285; 47 y.o.; 216M/69F	MD	pack-years ≥10 y; TDS ≥5	PT: in-person counseling + NRT + mobile phone App + chatbot + mobile carbon monoxide checker	6 months	n.182 CARs at 6 months for 4 months (carbon monoxide test), n.149 CARs at 12 months for 10 months (carbon monoxide test); MD	MD; MD	MD; MD; MD	MD	MD	MD	MD	MD
Int J Environ Res Public Health	n.287; 45 y.o.; 210M/77F	MD	pack-years ≥10 y; TDS ≥5	PT: in-person counseling + NRT + mobile phone App	6 months	n.145 CARs at 6 months for 4 months (carbon monoxide test), n.119 CARs at 12 months for 10 months (carbon monoxide test); MD	MD; MD	MD; MD; MD	MD	MD	MD	MD	MD
[32]	n.20; 54 y.o.; 18M/2F	MD	≥10/day for ≥1 year; MD	PT: in-person counseling + pharmacological therapy +telephone counseling + mobile phone App	MD	MD; n.6 7 days at 6 months (carbon monoxide test)	MD; MD	MD; MD; MD	MD	MD	MD	MD	MD
RCT (n.2), pilot study (n.2)	n.50; 34.08 y.o.; 27M/23F	MD	≥10/day for ≥12 month; MD	PT: in-person group counseling + mobile phone App	6 weeks	MD; 24% 7 days at 32 weeks (carbon monoxide test)	MD; MD	MD; MD	MD	MD	MD	MD	MD
No Meta-analysis
Low quality
Funding is from the Spanish Ministerio de Ciencia e Innovación, and the European Reegional Development Fund
Study	Sample size; Mean age; Gender ratio	n.285; 47 y.o.; 216M/69F+A28:E32	Smoked cigarettes/day; Nicotine addiction severity	Smoking intervention (TC/HC): Type	Duration	CARs; Point Prevalence Abstinence	Smoked cigarettes/days; Reason for failure	Adherence; Satisfaction; Acceptability	Cardiovascular before/after	Pneumological before/after	Metabolic before/after	Psychological before/after	Oral before/after
Bendotti H.,	n.242; 49.01 y.o.; 96M/146F	MD	MD; 2.71 HSI	PT: pharmacological therapy + chatbot	MD	26.0% CARs at 6 months (biochemically validated); MD	MD; MD	MD; MD; MD	MD	MD	MD	MD	MD
2023	n.285; 47 y.o.; 216M/69F	MD	pack-years ≥10 y; TDS ≥5	PT: in-person counseling +NRT + mobile phone App + chatbot + mobile carbon monoxide checker	24 weeks	n.182 CARs at 6 months for 4 months (carbon monoxide test), n.149 CARs at 12 months for 10 months (carbon monoxide test); MD	MD; MD	MD; MD; MD	MD	MD	MD	MD	MD
Digit Health	n.287; 45 y.o.; 210M/77F	MD	pack-years ≥10 y; TDS ≥5	PT: in-person counseling + NRT + mobile phone App	24 weeks	n.145 CARs at 6 months for 4 months (carbon monoxide test), n.119 CARs at 12 months for 10 months (carbon monoxide test); MD	MD; MD	MD; MD; MD	MD	MD	MD	MD	MD
[33]
RCT (n.2)
Meta-analysis
High quality
Funding is from the National Health and Medical Research Council, the Commonwealth Scientific and Industrial Research Organisation, and the ARC Future Fellowship.
Study	Sample size; Mean age; Gender ratio	Comorbidities	Smoked cigarettes/day; Nicotine addiction severity	Smoking intervention (TC/HC): Type	Duration	CARs; Point Prevalence Abstinence	Smoked cigarettes/days; Reason for failure	Adherence; Satisfaction; Acceptability	Cardiovascular before/after	Pneumological before/after	Metabolic before/after	Psychological before/after	Oral before/after
Boland V.C.,	n.58; N/D; N/D	HIV	MD; MD	PT: NRT + computer-based internet counselling	>12 months	MD; 26.7% 7 days at 6 months (carbon monoxide test); 20.9% 7 days at 9 months (carbon monoxide test); 25.6% 7 days at 12 months (carbon monoxide test)	11.0 at 6 months (mean); MD	MD; MD; MD	MD	MD	MD	MD	MD
2018	n.113; 39.9 y.o.; 63M/50F	Hospitalized with psychiatric disease	MD; MD	PT: in-person counseling + NRT + computer-delivered tailored written materials	MD	MD; 12.5% 7 days at 6 months (carbon monoxide test); 16.1% 7 days at 12 months (carbon monoxide test); 16.2% 7 days at 18 months (carbon monoxide text)	MD; MD	MD; MD; MD	MD	MD	MD	MD	MD
Nicotine Tob Res.	n.280; N/D; N/D	MD	≥5/day for ≥1 y; MD	PT: NRT + printed materials + computer-based internet video counseling	MD	8.2% CARs at 12 months (cotinine test); 9.8% 7 days at 12 months (cotinine test)	MD; MD	≥1 counseling session 79.7%, ≥2 68.5%, ≥3 55.1%, 4 32.3%; MD; MD; MD	MD	MD	MD	MD	MD
[34]	n.286; N/D; N/D	MD	≥5/day for ≥1 y; MD	PT: NRT + printed materials + telephone counseling	MD	7.3% CARs at 12 months (cotinine test); 12% 7 days at 12 months (cotinine test)	MD; MD	≥1 counseling session 83.5%, ≥2 76.1%, ≥3 60.6%, 4 37.3%; MD; MD; MD	MD	MD	MD	MD	MD
RCT (n.6)	n.67; N/D; N/D	MD	MD; MD	PT: pharmacological therapy (if needed) + NRT (if needed) + tailored website resources + telephone/e-mail/internet-based group counseling	>1 month	MD; n.8 30 days at 6 months (self-reported)	MD; MD	68.66% at 6 months; MD; MD	MD	MD	MD	MD	MD
Meta-analysis	n.78; N/D; N/D	MD	MD; MD	PT: pharmacological therapy (if needed) + NRT (if needed) + telephone counseling	MD	MD; n.9 30 days at 6 months (self-reported)	MD; MD	75.64% at 6 months; MD; MD	MD	MD	MD	MD	MD
Low quality	n.163; N/D; N/D	Unipolar depression	MD; MD	PT: in-person counseling + pharmacological therapy (if needed) + NRT + computerized tailored feedback	MD	MD; 14.1% 7 days at 6 months (carbon monoxide test); 14.1% 7 days at 12 months (carbon monoxide test); 18.4% 7 days at 18 months (carbon monoxie test)	MD; MD	MD; MD; MD	MD	MD	MD	MD	MD
Funding is from the Australian Government, UNSW Australia, the National Drug and Alcohol Research Centre, the Cancer Insitute New South Wales Early Career Research, the NHMRC Early Career and the Principal Research Fellow grant	n.49; N/D; N/D	Hospitalized with psychiatric disease	MD; MD	PT: in-person counseling + NRT + computer-delivered tailored written materials	MD	MD; 14.9% 7 days at 6 months (carbon monoxide test); 23.4% 7 days at 12 months (carbon monoxide test)	MD; MD	MD; MD; MD	MD	MD	MD	MD	MD
Study	Sample size; Mean age; Gender ratio	Comorbidities	Smoked cigarettes/day; Nicotine addiction severity	Smoking intervention (TC/HC): Type	Duration	CARs; Point Prevalence Abstinence	Smoked cigarettes/days; Reason for failure	Adherence; Satisfaction; Acceptability	Cardiovascular before/after	Pneumological before/after	Metabolic before/after	Psychological before/after	Oral before/after
Brown J.,	n.48; 19.8 y.o. (range 18-23 y.o.); 25M/23F	MD	9.9 cigarettes/day (mean); MD	Not PT: in-person counseling + printed materials + email	MD	MD; n.12 7 days at 6 months (self-reported), n.5 7 days at 6 months (cotinine test)	MD; MD	91.6% read all/most email, 48% responded to email; MD; MD	MD	MD	MD	MD	MD
2013
Worldviews Evid Based Nurs
[35]
Cohort study (n.1)
No Meta-analysis
Critically low quality
No funding
Study	Sample size; Mean age; Gender ratio	Comorbidities	Smoked cigarettes/day; Nicotine addiction severity	Smoking intervention (TC/HC): Type	Duration	CARs; Point Prevalence Abstinence	Smoked cigarettes/days; Reason for failure	Adherence; Satisfaction; Acceptability	Cardiovascular before/after	Pneumological before/after	Metabolic before/after	Psychological before/after	Oral before/after
Brown N.,	n.256; N/D; N/D	MD	MD; MD	PT: NRT (if needed) + telephone counseling	>3 months	MD; 34% 7 days at 12 months (self-reported), 27% 7 days at 12 months (N/D biochemically validated)	11.1/days at 12 months; MD	MD; MD; MD	MD	MD	MD	MD	MD
2017	n.154, N/D; N/D	MD	MD; MD	PT: in-person counseling + NRT + telephone counseling	>4 months	MD; 10.4% 7 days at 6 months (carbon monoxide test)	MD; MD	MD; MD; MD	MD	MD	MD	MD	MD
Prev Med	n.32; N/D; N/D	MD	MD; MD	Not PT: in-person counseling + printed materials + mobile phone text-message	>6 months	MD; 34% 7 days at 6 months (self-reported)	MD; MD	MD; MD; MD	MD	MD	MD	MD	MD
[80]
RCT (n.2), Cohort study (n.1)
No Meta-analysis
Critically low quality
No funding
Study	Sample size; Mean age; Gender ratio	Comorbidities	Smoked cigarettes/day; Nicotine addiction severity	Smoking intervention (TC/HC): Type	Duration	CARs; Point Prevalence Abstinence	Smoked cigarettes/days; Reason for failure	Adherence; Satisfaction; Acceptability	Cardiovascular before/after	Pneumological before/after	Metabolic before/after	Psychological before/after	Oral before/after
Byambasuren O.,	21; MD (18-75 y.o.); 0M/21F	HIV	≥5/days for ≥6 months; MD	PT: in-person counseling + NRT + video counseling	8 weeks	n.7 CARs at 6 months for 5.5 months (cotinine test); n.8 at 6 months ( cotinine test) (time not specified)	MD; MD	all counseling sessions n.14; CSQ 29.6; MD	MD	MD	MD	MD	MD
2023	21; MD (18-75 y.o.); 0M/21F	HIV	≥5/days for ≥6 months; MD	PT: in-person counseling + NRT + telephone counseling	8 weeks	n.1 CARs at 6 months for 5.5 months (cotinine test); n.1 at 6 months (cotinine test) (time not specified)	MD; MD	all counseling sessions n.13; CSQ 28.9; MD	MD	MD	MD	MD	MD
J Med Internet Res
[36]
RCT (n.1)
Meta-analysis
High quality
Funding is from the Department of Health and Aged Care, Canberra, Australia
Study	Sample size; Mean age; Gender ratio	Comorbidities	Smoked cigarettes/day; Nicotine addiction severity	Smoking intervention (TC/HC): Type	Duration	CARs; Point Prevalence Abstinence	Smoked cigarettes/days; Reason for failure	Adherence; Satisfaction; Acceptability	Cardiovascular before/after	Pneumological before/after	Metabolic before/after	Psychological before/after	Oral before/after
Byaruhanga J.,	n.57; N/D; N/D	MD	MD; MD	Not PT: in-person counseling + mobile phone App + mobile carbon monoxide checker	MD	71.9% CARs at 6 months for 4 months (carbon monoxide test); MD	MD; MD	96% at 2, 4, 8, 12 weeks, 95% at 24 weeks; MD; MD	MD	MD	MD	MD	MD
2020	n.280; N/D; N/D	MD	≥5/day for ≥1 y; MD	PT: NRT + printed materials + computer-based internet video counseling	MD	8.2% CARs at 12 months (cotinine test); 9.8% 7 days at 12 months (cotinine test)	MD; MD	≥1 counseling session 79.7%, ≥2 68.5%, ≥3 55.1%, 4 32.3%; MD; MD; MD	MD	MD	MD	MD	MD
J Med Internet Res	n.286; N/D; N/D	MD	≥5/day for ≥1 y; MD	PT: NRT + printed materials + telephone counseling	MD	7.3% CARs at 12 months (cotinine test); 12% 7 days at 12 months (cotinine test)	MD; MD	≥1 counseling session 83.5%, ≥2 76.1%, ≥3 60.6%, 4 37.3%; MD; MD; MD	MD	MD	MD	MD	MD
[37]	21; MD (18-75 y.o.); 0M/21F	HIV	≥5/days for ≥6 months; MD	PT: in-person counseling + NRT + video counseling	8 weeks	n.7 CARs at 6 months for 5.5 months (cotinine test); n.8 at 6 months ( cotinine test) (time not specified)	MD; MD	all counseling sessions n.14; CSQ 29.6; MD	MD	MD	MD	MD	MD
RCT (n.3)	21; MD (18-75 y.o.); 0M/21F	HIV	≥5/days for ≥6 months; MD	PT: in-person counseling + NRT + telephone counseling	8 weeks	n.1 CARs at 6 months for 5.5 months (cotinine test); n.1 at 6 months (cotinine test) (time not specified)	MD; MD	all counseling sessions n.13; CSQ 28.9; MD	MD	MD	MD	MD	MD
No Meta-analysis
High quality
No Funding
Study	Sample size; Mean age; Gender ratio	Comorbidities	Smoked cigarettes/day; Nicotine addiction severity	Smoking intervention (TC/HC): Type	Duration	CARs; Point Prevalence Abstinence	Smoked cigarettes/days; Reason for failure	Adherence; Satisfaction; Acceptability	Cardiovascular before/after	Pneumological before/after	Metabolic before/after	Psychological before/after	Oral before/after
Cartujano-Barrera F.,	n.141; MD; MD	Hospitalized with N/D diseases	MD; MD	Not PT: in-person counseling + telephone counseling	MD	MD; n.48 7 days at 6 months (self-reported)	MD; MD	MD; MD; MD	MD	MD	MD	MD	MD
2022
Hisp Health Care Int
[38]
RCT (n.1)
No Meta-analysis
Critically low quality
No Funding
Study	Sample size; Mean age; Gender ratio	Comorbidities	Smoked cigarettes/day; Nicotine addiction severity	Smoking intervention (TC/HC): Type	Duration	CARs; Point Prevalence Abstinence	Smoked cigarettes/days; Reason for failure	Adherence; Satisfaction; Acceptability	Cardiovascular before/after	Pneumological before/after	Metabolic before/after	Psychological before/after	Oral before/after
Chhabra D.,	n.50; 34.08 y.o.; 27M/23F	MD	≥10/day for ≥12 month; MD	Not PT: in-person group counseling + mobile phone App	6 weeks	MD; 24% 7 days at 32 weeks (carbon monoxide test)	MD; MD	MD; MD; MD	MD	MD	MD	MD	MD
2023
Curr Psychol
[39]
RCT (n.1)
No Meta-analysis
Moderate quality
No Funding
Study	Sample size; Mean age; Gender ratio	Comorbidities	Smoked cigarettes/day; Nicotine addiction severity	Smoking intervention (TC/HC): Type	Duration	CARs; Point Prevalence Abstinence	Smoked cigarettes/days; Reason for failure	Adherence; Satisfaction; Acceptability	Cardiovascular before/after	Pneumological before/after	Metabolic before/after	Psychological before/after	Oral before/after
Crilly P.,	n.80; 24.2 y.o. (18-30 y.o.); 25M/55F	MD	MD; FTND 2.87	Not PT: in-person counseling + internet-based photo-aging software	12 months	MD; n.11 2 days at 6 months (carbon monoxide test)	MD; MD	MD; MD; MD	MD	MD	MD	MD	MD
2020
Pharmacy
[40]
RCT (n.1)
No Meta-analysis
Low quality
No funding
Study	Sample size; Mean age; Gender ratio	Comorbidities	Smoked cigarettes/day; Nicotine addiction severity	Smoking intervention (TC/HC): Type	Duration	CARs; Point Prevalence Abstinence	Smoked cigarettes/days; Reason for failure	Adherence; Satisfaction; Acceptability	Cardiovascular before/after	Pneumological before/after	Metabolic before/after	Psychological before/after	Oral before/after
da Silva Teixeira R.,	n.197; 35.9 y.o.; 97M/100F	MD	≥10/day, 18.3 cigarettes/day (mean); FTND 4.8 (mean)	PT: NRT + website resources + mobile phone text-message + IVR + quitline + email	MD	MD; n.73 7 days at 6 months (self-reported), n.74 7 days at 12 months (self-reported)	MD; MD	92% (measured as adherence to the NRT), n.173 at 12 months; MD; MD	MD	MD	MD	MD	MD
2023	n.1159; N/D (range 30-50 y.o.); 354M/805F	MD	MD; MD	PT: pharmacological therapy/NRT + interactive internet-based resource + internet-based chat group	MD	n.44 CARs at 6 months for 6 months (self-reported); n.112 7 days at 6 months (self-reported)	MD; MD	27.35% at 6 months; MD; MD	MD	MD	MD	MD	MD
Int J Mental Health Add	n.1159; N/D (range 30-50 y.o.); 330M/829F	MD	MD; MD	PT: pharmacological therapy/NRT + interactive internet-based resource + internet-based chat group + physical exercise program	MD	n.45 CARs at 6 months for 6 months (self-reported); n.120 7 days at 6 months (self-reported)	MD; MD	27.09% at 6 months; MD; MD	MD	MD	MD	MD	MD
[41]	n.280; N/D; N/D	MD	≥5/day for ≥1 y; MD	PT: NRT + printed materials + computer-based internet video counseling	MD	8.2% CARs at 12 months (cotinine test); 9.8% 7 days at 12 months (cotinine test)	MD; MD	≥1 counseling session 79.7%, ≥2 68.5%, ≥3 55.1%, 4 32.3%; MD; MD; MD	MD	MD	MD	MD	MD
RCT (n.3)	n.286; N/D; N/D	MD	≥5/day for ≥1 y; MD	PT: NRT + printed materials + telephone counseling	MD	7.3% CARs at 12 months (cotinine test); 12% 7 days at 12 months (cotinine test)	MD; MD	≥1 counseling session 83.5%, ≥2 76.1%, ≥3 60.6%, 4 37.3%; MD; MD; MD	MD	MD	MD	MD	MD
Meta-analysis
Low quality
Funding is from the Foundation of the State of Minas Gerais, the National Council for Scientific and Technological Development, and the Mineiro Researcher Program
Study	Sample size; Mean age; Gender ratio	Comorbidities	Smoked cigarettes/day; Nicotine addiction severity	Smoking intervention (TC/HC): Type	Duration	CARs; Point Prevalence Abstinence	Smoked cigarettes/days; Reason for failure	Adherence; Satisfaction; Acceptability	Cardiovascular before/after	Pneumological before/after	Metabolic before/after	Psychological before/after	Oral before/after
do Amaral L.M.,	n.54; MD; MD	Hospitalized with acute myocardial infarction	MD; MD	Not PT: in-person counseling + telephone counseling	> 26 weeks	MD; 67% 7 days at 6 months (self- and cohabiting-reported), 55% 7 days at 12 months (self- and cohabiting-reported)	MD; MD	MD; MD; MD	MD	MD	MD	MD	MD
2020	n.301; MD; MD	Hospitalized with N/D multiple diseases	MD; MD	Not PT: in-person counseling + quitline	MD	MD; 22% 30 days at 6 months (self-reported)	MD; MD	MD; MD; MD	MD	MD	MD	MD	MD
Rev Assoc Med Bras (1992)	n.696; MD; MD	Hospitalized with multiple N/D diseases	MD; MD	Not PT: in-person counseling + telephone counseling	N/D	MD; 19.8% 7 days at 12 months (self-reported), 9.9% 7 days at 12 months (salivary cotinine test)	MD; MD	MD; MD; MD	MD	MD	MD	MD	MD
[42]	n.50; MD; MD	Hospitalized with coronary disease	MD; MD	Not PT: in-person counseling + IVR	N/D	MD; 46% 7 days at 12 months (self-reported)	MD; MD	MD; MD; MD	MD	MD	MD	MD	MD
RCT (n.11)	n.198; MD; MD	Hospitalized with multiple N/D diseases	MD; MD	PT: pharmacological therapy + NRT + IVR + fax	>3 months	27.3% CARs at 6 months (self-reported); 26% 7 days at 6 months (cotinine or carbon monoxide test), 40.9% 7 days at 6 months (self-reported)	MD; MD	MD; MD; MD	MD	MD	MD	MD	MD
No Meta-analysis	n.199; MD; MD	Hospitalized with multiple N/D diseases	MD; MD	PT: pharmacological therapy + NRT + quitline	MD	16.1% CARs at 6 months for 6 months (self-reported); 15% 7 days at 6 months (cotinine or carbon monoxide test), 28.1% 7 days at 6 months (self-reported)	MD; MD	MD; MD; MD	MD	MD	MD	MD	MD
Moderate quality	n.317; MD; MD	Hospitalized with N/D diseases	MD; MD	PT: NRT + mobile phone text-message	MD	MD; 22.8% 30 days at 6 months (self-reported)	MD; MD	MD; MD; MD	MD	MD	MD	MD	MD
No Funding	n.597; MD; MD	Hospitalized with N/D multiple diseases	MD; MD	PT: in-person counseling + pharmacological therapy + IVR	>49 days	MD; 24% 30 days at 6 months (self-reported)	MD; MD	MD; MD; MD	MD	MD	MD	MD	MD
	n.748; MD; MD	Hospitalized with N/D multiple diseases	MD; MD	Not PT: in-person counseling + website resources	MD	MD; n.190 30 days at 6 months (self-reported)	MD; MD	81.15% at 6 months; MD; MD	MD	MD	MD	MD	MD
	n.527; MD; MD	Hospitalized with N/D multiple diseases	MD; MD	PT: NRT + quitline	MD	MD; 23.7% 7 days at 6 months (cotinine and carbon monoxide test), 25.4% 7 days at 6 months (self-reported)	MD; MD	MD; MD; MD	MD	MD	MD	MD	MD
	n.527; MD; MD	Hospitalized with N/D multiple diseases	MD; MD	PT: NRT + quitline + fax	MD	MD; 21.6% 7 days at 6 months (cotinine and carbon monoxide test), 25.3% 7 days at 6 months (self-reported)	MD; MD	MD; MD; MD	MD	MD	MD	MD	MD
	n.681; MD; MD	Hospitalized with N/D multiple diseases	MD; MD	PT: in-person counseling + pharmacological therapy + NRT + IVR	>88 days	31% CARs at 6 months for 6 months (self-reported); 17% 7 days at 6 months (cotinine or carbon monoxide test)	MD; MD	MD; MD; MD	MD	MD	MD	MD	MD
	n.678; MD; MD	Hospitalized with N/D multiple diseases	MD; MD	PT: pharmacological therapy + quitline	MD	27% CARs at 6 months (self-reported); 16% 7 days at 6 months (cotinine or carbon monoxide test);	MD; MD	MD; MD; MD	MD	MD	MD	MD	MD
	n.300; MD; MD	Hospitalized with N/D multiple diseases	MD; MD	PT: in-person counseling + pharmacological therapy + printed materials + telephone counseling + quitline	12 months	MD; 11.6% 30 days at 6 months (carbon monoxide test), 28.8% 30 days at 6 months (self-reported), 11.6% 30 days at 12 months (carbon monoxide test), 13.0% 30 days at 12 months (self-reported)	MD; MD	MD; MD; MD	MD	MD	MD	MD	MD
	n.300; MD; MD	Hospitalized with N/D multiple diseases	MD; MD	PT: pharmacological therapy/NRT + telephone counseling	12 months	MD; 12.6% 30 days at 6 months (carbon monoxide test), 23.4% 30 days at 6 months (self-reported), 11.33% 30 days at 12 months (carbon monoxide test), 12.33% 30 days at 12 months (self-reported)	MD; MD	MD; MD; MD	MD	MD	MD	MD	MD
Study	Sample size; Mean age; Gender ratio	Comorbidities	Smoked cigarettes/day; Nicotine addiction severity	Smoking intervention (TC/HC): Type	Duration	CARs; Point Prevalence Abstinence	Smoked cigarettes/days; Reason for failure	Adherence; Satisfaction; Acceptability	Cardiovascular before/after	Pneumological before/after	Metabolic before/after	Psychological before/after	Oral before/after
Eghdami S.,	n.285; 47 y.o.; 216M/69F	MD	pack-years ≥10 y; TDS ≥5	PT: in-person counseling +NRT + mobile phone App + chatbot + mobile carbon monoxide checker	24 weeks	n.182 CARs at 6 months for 4 months (carbon monoxide test), n.149 CARs at 12 months for 10 months (carbon monoxide test); MD	MD; MD	MD; MD; MD	MD	MD	MD	MD	MD
2023	n.287; 45 y.o.; 210M/77F	MD	pack-years ≥10 y; TDS ≥5	PT: in-person counseling + NRT + mobile phone App	24 weeks	n.145 CARs at 6 months for 4 months (carbon monoxide test), n.119 CARs at 12 months for 10 months (carbon monoxide test); MD	MD; MD	MD; MD; MD	MD	MD	MD	MD	MD
Soc Psychiatry Psychiatr Epidemiol	n.42; N/D; N/D	HIV	MD; MD	PT: in-person counseling + NRT + mobile phone App + mobile carbon monoxide checker	MD	n.6 CARs at 6 months for 6 months (carbon monoxide test); MD	MD; MD	MD; MD; MD	MD	MD	MD	MD	MD
[43]
RCT (n.2)
Meta-analysis
Critically Low quality
No Funding
Study	Sample size; Mean age; Gender ratio	Comorbidities	Smoked cigarettes/day; Nicotine addiction severity	Smoking intervention (TC/HC): Type	Duration	CARs; Point Prevalence Abstinence	Smoked cigarettes/days; Reason for failure	Adherence; Satisfaction; Acceptability	Cardiovascular before/after	Pneumological before/after	Metabolic before/after	Psychological before/after	Oral before/after
Fang Y.E.,	n.285; 47 y.o.; 216M/69F	MD	pack-years ≥10 y; TDS ≥5	PT: in-person counseling +NRT + mobile phone App + chatbot + mobile carbon monoxide checker	24 weeks	n.182 CARs at 6 months for 4 months (carbon monoxide test), n.149 CARs at 12 months for 10 months (carbon monoxide test); MD	MD; MD	MD; MD; MD	MD	MD	MD	MD	MD
2023	n.287; 45 y.o.; 210M/77F	MD	pack-years ≥10 y; TDS ≥5	PT: in-person counseling + NRT + mobile phone App	24 weeks	n.145 CARs at 6 months for 4 months (carbon monoxide test), n.119 CARs at 12 months for 10 months (carbon monoxide test); MD	MD; MD	MD; MD; MD	MD	MD	MD	MD	MD
J Med Internet Res	n.188; MD; MD	MD	MD; MD	PT: NRT + mobile phone text-message + telephone counseling	MD	MD; n.28 30 days at 6 months (cotinine test)	MD; MD	n.110 at 6 months (complete and agree to cotinine text); MD; MD	MD	MD	MD	MD	MD
[44]	n.213; MD; MD	MD	MD; MD	PT: NRT + mobile phone text-message	MD	MD; n.19 30 days at 6 months (cotinine test)	MD; MD	MD; MD; MD	MD	MD	MD	MD	MD
RCT (n.5)	n.304; MD; MD	MD	MD; MD	Not PT: in-person counseling + printed materials + mobile phone tailored text-message + telephone counseling	MD	MD; n.57 7 days at 6 months (self-reported), n.65 7 days at 12 months (self-reported)	MD; MD	MD; MD; MD	MD	MD	MD	MD	MD
Meta-analysis	n.375; MD; MD	MD	MD; MD	Not PT: in-person counseling + printed materials + mobile phone not tailored text-message + telephone counseling	MD	MD; n.81 7 days at 6 months (self-reported), n.90 7 days at 12 months (self-reported)	MD; MD	MD; MD; MD	MD	MD	MD	MD	MD
Moderate quality
Funding is from the Hou Tu Research Fund of Duke Kunshan University
Study	Sample size; Mean age; Gender ratio	Comorbidities	Smoked cigarettes/day; Nicotine addiction severity	Smoking intervention (TC/HC): Type	Duration	CARs; Point Prevalence Abstinence	Smoked cigarettes/days; Reason for failure	Adherence; Satisfaction; Acceptability	Cardiovascular before/after	Pneumological before/after	Metabolic before/after	Psychological before/after	Oral before/after
Gainsbury S.,	n.11143; 43 y.o.; 5126M/6017F	MD	MD; MD	Not PT: printed materials + website resources + telephone counseling + email	MD	MD; 21% 30 days at 6 months (self-reported)	MD; MD	MD; MD; MD	MD	MD	MD	MD	MD
2011	n.101; 45 y.o.; 99M/2F	MD	MD; MD	PT: in-person group counseling + NRT + printed materials + email	MD	53% CARs at 12 months (sefl-reported)	MD; MD	MD; MD; MD	MD	MD	MD	MD	MD
Clin Psychol Rev	n.48; 19.8 y.o. (range 18-23 y.o.); 25M/23F	MD	9.9 cigarettes/day (mean); MD	Not PT: in-person counseling + printed materials + email	MD	MD; n.12 7 days at 6 months (self-reported), n.5 7 days at 6 months (cotinine test)	MD; MD	91.6% read all/most email, 48% responded to email; MD; MD	MD	MD	MD	MD	MD
[45]
RCT (n.1), observational study (n.2)
No Meta-analysis
Critically low quality
No Funding
Study	Sample size; Mean age; Gender ratio	Comorbidities	Smoked cigarettes/day; Nicotine addiction severity	Smoking intervention (TC/HC): Type	Duration	CARs; Point Prevalence Abstinence	Smoked cigarettes/days; Reason for failure	Adherence; Satisfaction; Acceptability	Cardiovascular before/after	Pneumological before/after	Metabolic before/after	Psychological before/after	Oral before/after
Graham A.L.,	n.197; 35.9 y.o.; 97M/100F	MD	≥10/day, 18.3 cigarettes/day (mean); FTND 4.8 (mean)	PT: NRT + website resources + mobile phone text-message + IVR + quitline + email	MD	MD; n.73 7 days at 6 months (self-reported), n.74 7 days at 12 months (self-reported)	MD; MD	92% (measured as adherence to the NRT), n.173 at 12 months; MD; MD	MD	MD	MD	MD	MD
2016	n.402; MD; MD	None	≥10/day for ≥1 y and ≥5/day for ≥1 week; MD	PT: pharmacological therapy + printed materials + telephone counseling + quitline	MD	MD; n.123 30 days at 6 months (self-reported)	MD; MD	73.38% at 6 months; MD; MD	MD	MD	MD	MD	MD
Subst Abuse Rehabil	n.401; MD; MD	None	≥10/day for ≥1 y and ≥5/day for ≥1 week; MD	PT: pharmacological therapy + printed materials + website resource + website chat group + quitline	MD	MD; n.110 30 days at 6 months (self-reported)	MD; MD	74.31% at 6 months; MD; MD	MD	MD	MD	MD	MD
[71]	n.399; MD; MD	None	≥10/day for ≥1 y and ≥5/day for ≥1 week; MD	PT: pharmacological therapy + printed materials + website resource + website chat group + telephone counseling + quitline	MD	MD; n.121 30 days at 6 months (self-reported)	MD; MD	74.94% at 6 months; MD; MD	MD	MD	MD	MD	MD
RCT (n.7)	n.140; 40.68 y.o.; 63M/77F	MD	≥10/day, 21.1 cigarettes/day (mean); MD	PT: in-person counseling + pharmacological therapy + website resource	3 months	MD; n.21 7 days at 6 months (carbon monoxide test)	MD; MD	85.00% at 6 months; MD; MD	MD	MD	MD	MD	MD
Meta-analysis	n.67; N/D; N/D	MD	MD; MD	PT: pharmacological therapy (if needed) + NRT (if needed) + tailored website resources + telephone/email/internet-based group counseling	>1 month	MD; n.8 30 days at 6 months (self-reported)	MD; MD	68.66% at 6 months; MD; MD	MD	MD	MD	MD	MD
Low quality	n.78; N/D; N/D	MD	MD; MD	PT: pharmacological therapy (if needed) + NRT (if needed) + telephone counseling	MD	MD; n.9 30 days at 6 months (self-reported)	MD; MD	75.64% at 6 months; MD; MD	MD	MD	MD	MD	MD
No funding	n.230; N/D (range 18-55 y.o.); 125M/105F	Cancer survivors	MD; MD	PT: pharmacological therapy/NRT + website tailored resource	6 months	MD; n.22 30 days at 15 months (self-reported)	MD; MD	57.39% at 15 months; MD; MD	MD	MD	MD	MD	MD
	n.58; N/D; N/D	HIV	MD; MD	PT: NRT + computer-based internet counselling	>12 months	MD; 26.7% 7 days at 6 months (carbon monoxide test); 20.9% 7 days at 36 weeks (carbon monoxide test); 25.6% 7 days at 12 months (carbon monoxide test)	11.0 at 6 months (mean); MD	MD; MD; MD	MD	MD	MD	MD	MD
	n.1159; N/D (range 30-50 y.o.); 354M/805F	MD	MD; MD	PT: pharmacological therapy/NRT + interactive internet-based resource + internet-based chat group	MD	n.44 CARs at 6 months for 6 months (self-reported); n.112 7 days at 6 months (self-reported)	MD; MD	27.35% at 6 months; MD; MD	MD	MD	MD	MD	MD
	n.1159; N/D (range 30-50 y.o.); 330M/829F	MD	MD; MD	PT: pharmacological therapy/NRT + interactive internet-based resource + internet-based chat group + physical exercise program	MD	n.45 CARs at 6 months for 6 months (self-reported); n.120 7 days at 6 months (self-reported)	MD; MD	27.09% at 6 months; MD; MD	MD	MD	MD	MD	MD
Study	Sample size; Mean age; Gender ratio	Comorbidities	Smoked cigarettes/day; Nicotine addiction severity	Smoking intervention (TC/HC): Type	Duration	CARs; Point Prevalence Abstinence	Smoked cigarettes/days; Reason for failure	Adherence; Satisfaction; Acceptability	Cardiovascular before/after	Pneumological before/after	Metabolic before/after	Psychological before/after	Oral before/after
Han M.,	n.42; 40.4 y.o.; N/D	MD	MD; MD	Not PT: printed materials + mobile phone text-message (WhatsApp)	2 months	MD; n.17 7 days at 6 months (self-reported)	MD; MD	MD; MD	MD	MD	MD	MD	MD
2018	n.40; 37.6 y.o.; N/D	MD	MD; MD	Not PT: printed materials + social media chat group (Facebook)	2 months	MD; n.21 7 days at 6 months (self-reported)	MD; MD	MD; MD	MD	MD	MD	MD	MD
Healthc Inform Res
[73]
RCT (n.1)
No Meta-analysis
Critically low quality
No Funding
Study	Sample size; Mean age; Gender ratio	Comorbidities	Smoked cigarettes/day; Nicotine addiction severity	Smoking intervention (TC/HC): Type	Duration	CARs; Point Prevalence Abstinence	Smoked cigarettes/days; Reason for failure	Adherence; Satisfaction; Acceptability	Cardiovascular before/after	Pneumological before/after	Metabolic before/after	Psychological before/after	Oral before/after
Harrogate S.,	n.111; MD; MD	Hospitalized patients pre-surgery	MD; MD	PT: in-person counseling + NRT + printed material +telephone counseling + quitline	MD	MD; n.22 at 12 months (time not specified) (carbon monoxide or cotinine test)	MD; MD	69.2% at 12 months; MD; MD	MD	MD	MD	MD	MD
2023	n.48; MD; MD	Hospitalized patients pre-orthopedic and general surgery	MD; MD	PT: in-person counseling + NRT + telephone counseling + quitline	8 weeks	MD; n.18 at 12 months (self-reported) (time not specified)	MD; MD	MD; MD; MD	MD; 2% of cardiac complications after surgery	MD; 0% of pulmonary complications after surgery	MD	MD	MD
Anaesthesia	n.81; MD; MD	Hospitalized patients pre-surgery	MD; MD	PT: in-person counseling + NRT + printed materials + quitline	MD	MD; n.17 at 12 months (time and methods not specified)	MD; MD	MD; MD; MD	MD	MD	MD	MD	MD
[46]	n.151; MD; MD	Hospitalized patients pre-surgery (not cardiac)	MD; MD	PT: in-person counseling + pharmacological therapy (varenicline) + printed material + telephone counseling + quitline + fax	MD	MD; n.64 7 days at 12 months (methods not specified)	MD; MD	MD; MD; MD	MD	MD	MD	MD	MD
RCT (n.8)	n.145; MD; MD	Hospitalized patients pre-surgery (not cardiac)	MD; MD	Not PT: in-person counseling + quitline	MD	MD; n.38 7 days at 12 months (methods not specified)	MD; MD	MD; MD; MD	MD	MD	MD	MD	MD
Meta-analysis	n.40; MD; MD	Hospitalized patients pre-coronary artery bypass	MD; MD	Not PT: in-person counseling + telephone counseling + video counseling	MD	MD; n.24 at 12 months (time and methods not specified)	MD; MD	MD; MD; MD	MD	MD	MD	MD	MD
High quality	n.14; MD; 0M/14F	Hospitalized patients pre-coronary artery bypass	MD; MD	Not PT: in-person counseling + printed materials + telephone counseling	MD	MD; n.9 at 12 months (time and methods not specified)	MD; MD	MD; MD; MD	MD	MD	MD	MD	MD
Funding is from the Association for Cardiothoracic Anaesthesia and Critical Care and the Vascular Anaesthesia Society of Great Britain and Ireland	n.137; MD; MD	Hospitalized patients pre-surgery	MD; MD	PT: in-person counseling + NRT (if needed) + printed material + telephone counseling + video resoruce	MD	MD; n.23 at 12 months (time and methods not specified)	MD; MD	MD; MD; MD	MD	MD	MD	MD	MD
	n.71; MD; MD	Hospitalized patients pre-cardiac surgery	MD; MD	Not PT: in-person counseling + telephone counseling	12 months	MD; n.24 at 12 months (time and methods not specified)	MD; MD	MD; MD; MD	MD	MD	MD	MD	MD
Study	Sample size; Mean age; Gender ratio	Comorbidities	Smoked cigarettes/day; Nicotine addiction severity	Smoking intervention (TC/HC): Type	Duration	CARs; Point Prevalence Abstinence	Smoked cigarettes/days; Reason for failure	Adherence; Satisfaction; Acceptability	Cardiovascular before/after	Pneumological before/after	Metabolic before/after	Psychological before/after	Oral before/after
Hawes M.R.,	n.104; 38.1 y.o.; 56M/48F	Psychiatric condition N/D	22.2 cigarettes/day (mean); FTND 5.7 (mean)	PT: in-person counseling + NRT + printed materials + telephone counseling + quitline	4 months	MD; 7.7% 7 days at 6 months (carbon monoxide test)	10.3 cigarettes/days; FTND 1.5 (mean)	MD; MD; MD	MD	MD	MD	MD	MD
2021	n.101; 37.2 y.o.; 54M/47F	Psychiatric condition N/D	23.7 cigarettes/day (mean); FTND 5.6 (mean)	PT: NRT + quitline	4 months	MD; 5.9% 7 days at 6 months (carbon monoxide test)	4.7 cigarettes/days; FTND 0.1 (mean)	MD; MD; MD	MD	MD	MD	MD	MD
J Dual Diagn	n.113; 39.9 y.o.; 63M/50F	Unipolar disorder (n.53), bipolar disorder (n.29), schizophrenia spectrum disorder (n.13), other mental health condition (n.18)	MD; FTND 4.8 (mean)	PT: in-person counseling + NRT + telephone counseling + computer-delivered tailored written materials	6 months	MD; 14.4% 7 days at 6 months (carbon monoxide test), 19.4% 7 days at 12 months (carbon monoxide test), 20% 7 days at 18 months (carbon monoxide test)	MD; MD	MD; MD; MD	MD	MD	MD	MD	MD
[47]	n.379; N/D; N/D	Psychiatric condition N/D	MD; MD	PT: in-person counseling + NRT + printed materials + telephone counseling + quitline	4 months	MD; 13.4% 7 days at 6 months (carbon monoxide test)	6.45 cigarettes/days; MD	MD; MD; MD	MD	MD	MD	MD	MD
RCT (n.3)	n.375; N/D; N/D	Psychiatric condition N/D	MD; MD	PT: NRT + quitline	4 months	MD; 10% 7 days at 6 months (carbon monoxide test)	4.16 cigarettes/days; MD	MD; MD; MD	MD	MD	MD	MD	MD
No Meta-analysis
Low quality
Funding is from the National Insitute of Mental Health
Study	Sample size; Mean age; Gender ratio	Comorbidities	Smoked cigarettes/day; Nicotine addiction severity	Smoking intervention (TC/HC): Type	Duration	CARs; Point Prevalence Abstinence	Smoked cigarettes/days; Reason for failure	Adherence; Satisfaction; Acceptability	Cardiovascular before/after	Pneumological before/after	Metabolic before/after	Psychological before/after	Oral before/after
Hutton H.E.,	n.140; 40.68 y.o.; 63M/77F	MD	≥10/day, 21.1 cigarettes/day (mean); MD	PT: in-person counseling + pharmacological therapy + website resource	3 months	MD; n.21 7 days at 6 months (carbon monoxide test)	MD; MD	85.00% at 6 months; MD; MD	MD	MD	MD	MD	MD
2011	n.197; 35.9 y.o.; 97M/100F	MD	≥10/day, 18.3 cigarettes/day (mean); FTND 4.8 (mean)	PT: NRT + website resources + mobile phone text-message + IVR + quitline + email	MD	MD; n.73 7 days at 6 months (self-reported), n.74 7 days at 12 months (self-reported)	MD; MD	92% (measured as adherence to the NRT), n.173 at 12 months; MD; MD	MD	MD	MD	MD	MD
Nicotine Tob Res	n.1159; N/D (range 30-50 y.o.); 354M/805F	MD	MD; MD	PT: pharmacological therapy/NRT + interactive internet-based resource + internet-based chat group	MD	n.44 CARs at 6 months for 6 months (self-reported); n.112 7 days at 6 months (self-reported)	MD; MD	27.35% at 6 months; MD; MD	MD	MD	MD	MD	MD
[72]	n.1159; N/D (range 30-50 y.o.); 330M/829F	MD	MD; MD	PT: pharmacological therapy/NRT + interactive internet-based resource + internet-based chat group + physical exercise program	MD	n.45 CARs at 6 months for 6 months (self-reported); n.120 7 days at 6 months (self-reported)	MD; MD	27.09% at 6 months; MD; MD	MD	MD	MD	MD	MD
RCT (n.3)
Meta-analysis
Critically low quality
Funding is from the International Union Against Tuberculosis and Lung Disease
Study	Sample size; Mean age; Gender ratio	Comorbidities	Smoked cigarettes/day; Nicotine addiction severity	Smoking intervention (TC/HC): Type	Duration	CARs; Point Prevalence Abstinence	Smoked cigarettes/days; Reason for failure	Adherence; Satisfaction; Acceptability	Cardiovascular before/after	Pneumological before/after	Metabolic before/after	Psychological before/after	Oral before/after
Iaccarino J.M,	n.27; 63.0 y.o.; 17M/10F	MD	N/D; MD	Not PT: printed materials + quitline	MD	MD; n.5 at 12 months (self-reported) (time not specified), n.3 at 12 months (carbon monoxide test) (time not specified)	MD; MD	MD; MD; MD	MD	MD	MD	MD	MD
2019	n.28; 63.0 y.o.; 18M/10F	MD	N/D; MD	Not PT: in-person counseling + printes materials + audio materials + quitline	MD	MD; n.4 at 12 months (self-reported) (time not specified), n.1 at 12 months (carbon monoxide test) (time not specified)	MD; MD	MD; MD; MD	MD	MD	MD	MD	MD
Prev Med
[48]
RCT (n.1)
No Meta-analysis
Low quality
Funding is from the Edith Nourse Rogers Memorial VA Hospital and the Portland VA Medical Center
Study	Sample size; Mean age; Gender ratio	Comorbidities	Smoked cigarettes/day; Nicotine addiction severity	Smoking intervention (TC/HC): Type	Duration	CARs; Point Prevalence Abstinence	Smoked cigarettes/days; Reason for failure	Adherence; Satisfaction; Acceptability	Cardiovascular before/after	Pneumological before/after	Metabolic before/after	Psychological before/after	Oral before/after
Kant R.,	n.80; 24.2 y.o. (18-30 y.o.); 25M/55F	MD	MD; FTND 2.87	Not PT: in-person counseling + internet-based photo-aging software	12 months	MD; n.11 2 days at 6 months (carbon monoxide test)	MD; MD	MD; MD; MD	MD	MD	MD	MD	MD
Cureus	n.197; 35.9 y.o.; 97M/100F	MD	≥10/day, 18.3 cigarettes/day (mean); FTND 4.8 (mean)	PT: NRT + website resources + mobile phone text-message + IVR + quitline + email	MD	MD; n.73 7 days at 6 months (self-reported), n.74 7 days at 12 months (self-reported)	MD; MD	92% (measured as adherence to the NRT), n.173 at 12 months; MD; MD	MD	MD	MD	MD	MD
2021	n.140; 40.68 y.o.; 63M/77F	MD	≥10/day, 21.1 cigarettes/day (mean); MD	PT: in-person counseling + pharmacological therapy + website resource	3 months	MD; n.21 7 days at 6 months (carbon monoxide test)	MD; MD	85.00% at 6 months; MD; MD	MD	MD	MD	MD	MD
[74]
RCT (n.3)
Meta-anlysis
Low qulity
No Funding
Study	Sample size; Mean age; Gender ratio	Comorbidities	Smoked cigarettes/day; Nicotine addiction severity	Smoking intervention (TC/HC): Type	Duration	CARs; Point Prevalence Abstinence	Smoked cigarettes/days; Reason for failure	Adherence; Satisfaction; Acceptability	Cardiovascular before/after	Pneumological before/after	Metabolic before/after	Psychological before/after	Oral before/after
Krishnan N.,	n.114; N/D; 114M/0F	MD	MD; MD	PT: in-person counseling + printed materials + mobile phone text-message	MD	MD; n.20 at 6 months (self-reported) (time not specified), n.22 at 12 months (self-reported) (time not specified)	MD; MD	85.09% at 12 months; MD; MD	MD	MD	MD	MD	MD
2021	n.44; N/D; N/D	MD	MD; MD	PT: in-person counseling +pharmacological therapy (buproprion/varenicline)/NRT + printed materials + mobile phone text-message (WhatasApp)	3 months	40.9% CARs at 6 months for 6 months (self-reported)	MD; MD	MD; MD; MD	MD	MD	MD	MD	MD
Addict Behav
[49]
RCT (n.2)
No Meta-analysis
Low quality
No Funding
Study	Sample size; Mean age; Gender ratio	Comorbidities	Smoked cigarettes/day; Nicotine addiction severity	Smoking intervention (TC/HC): Type	Duration	CARs; Point Prevalence Abstinence	Smoked cigarettes/days; Reason for failure	Adherence; Satisfaction; Acceptability	Cardiovascular before/after	Pneumological before/after	Metabolic before/after	Psychological before/after	Oral before/after
Li S.,	n.49; N/D; N/D	MD	MD; FTND 5.1 (mean)	PT: pharmacological therapy + mobile phone App	MD	MD; 65.31% 7 days at 6 months (carbon monoxide and cotinine test)	MD; MD	MD; MD; MD	MD	MD	MD	MD	MD
2024	n.197; 35.9 y.o.; 97M/100F	MD	≥10/day, 18.3 cigarettes/day (mean); FTND 4.8 (mean)	PT: NRT + website resources + mobile phone text-message + IVR + quitline + email	MD	MD; n.73 7 days at 6 months (self-reported), n.74 7 days at 12 months (self-reported)	MD; MD	92% (measured as adherence to the NRT), n.173 at 12 months; MD; MD	MD	MD	MD	MD	MD
EClinicalMedicine	n.58; N/D; N/D	HIV	MD; MD	PT: NRT + computer-based internet counselling	>12 months	MD; 26.7% 7 days at 6 months (carbon monoxide test); 20.9% 7 days at 36 weeks (carbon monoxide test); 25.6% 7 days at 12 months (carbon monoxide test)	11.0 at 6 months (mean); MD	MD; MD; MD	MD	MD	MD	MD	MD
[50]	n.80; 24.2 y.o. (18-30 y.o.); 25M/55F	MD	MD; FTND 2.87	Not PT: in-person counseling + internet-based photo-aging software	12 months	MD; n.11 2 days at 6 months (carbon monoxide test)	MD; MD	MD; MD; MD	MD	MD	MD	MD	MD
RCT (n.6)	n.42; 40.4 y.o.; N/D	MD	MD; MD	Not PT: printed materials + mobile phone text-message (WhatsApp)	2 months	MD; n.17 7 days at 6 months (self-reported)	MD; MD	MD; MD	MD	MD	MD	MD	MD
Meta-analysis	n.40; 37.6 y.o.; N/D	MD	MD; MD	Not PT: printed materials + social media chat group (Facebook)	2 months	MD; n.21 7 days at 6 months (self-reported)	MD; MD	MD; MD	MD	MD	MD	MD	MD
Low quality	n.188; MD; MD	MD	MD; MD	PT: NRT + mobile phone text-message + telephone counseling	MD	MD; n.28 30 days at 6 months (cotinine test)	MD; MD	n.110 at 6 months (complete and agree to cotinine text); MD; MD	MD	MD	MD	MD	MD
No Funding
Study	Sample size; Mean age; Gender ratio	Comorbidities	Smoked cigarettes/day; Nicotine addiction severity	Smoking intervention (TC/HC): Type	Duration	CARs; Point Prevalence Abstinence	Smoked cigarettes/days; Reason for failure	Adherence; Satisfaction; Acceptability	Cardiovascular before/after	Pneumological before/after	Metabolic before/after	Psychological before/after	Oral before/after
Liu S.,	n.197; 35.9 y.o.; 97M/100F	MD	≥10/day, 18.3 cigarettes/day (mean); FTND 4.8 (mean)	PT: NRT + website resources + mobile phone text-message + IVR + quitline + email	MD	MD; n.73 7 days at 6 months (self-reported), n.74 7 days at 12 months (self-reported)	MD; MD	92% (measured as adherence to the NRT), n.173 at 12 months; MD; MD	MD	MD	MD	MD	MD
2017
J Neurol Sci
[51]
RCT (n.1)
Meta-analysis
Critically low quality
No Funding
Study	Sample size; Mean age; Gender ratio	Comorbidities	Smoked cigarettes/day; Nicotine addiction severity	Smoking intervention (TC/HC): Type	Duration	CARs; Point Prevalence Abstinence	Smoked cigarettes/days; Reason for failure	Adherence; Satisfaction; Acceptability	Cardiovascular before/after	Pneumological before/after	Metabolic before/after	Psychological before/after	Oral before/after
Mann-Jackson L.,	n.247; MD; MD	HIV	MD; MD	PT: pharmacological therapy/NRT + telephone counseling	>3 months	MD; 10% 7 days at 12 months (cotinine or carbon monoxide test)	MD; MD	MD; MD; MD	MD	MD	MD	MD	MD
2019
J Cancer Educ
[52]
Longitudinal study (n.1)
No Meta-analysis
Critically low quality
Funding is from the National Center for Advancing Translational Sciences
Study	Sample size; Mean age; Gender ratio	Comorbidities	Smoked cigarettes/day; Nicotine addiction severity	Smoking intervention (TC/HC): Type	Duration	CARs; Point Prevalence Abstinence	Smoked cigarettes/days; Reason for failure	Adherence; Satisfaction; Acceptability	Cardiovascular before/after	Pneumological before/after	Metabolic before/after	Psychological before/after	Oral before/after
Matkin W.,	n.1690; N/D (>65 y.o.); MD	MD	MD; MD	PT: in-person counseling + NRT + printed materials + quitline	12 months	MD; 21.2% 7 days at 6 months (self-reported), n.326 7 days at 12 months (self-reported)	MD; MD	MD; MD; MD	MD	MD	MD	MD	MD
2019	n.209; MD (range 18-24 y.o.); 81M/128F	MD	≥1/day for ≥1 month; 16.1 cigarettes/day (mean); MD	Not PT: printed materials + telephone counseling	4-6 weeks	MD; n.14 7 days at 6 months (self-reported)	MD; MD	N/D; MD; MD	MD	MD	MD	MD	MD
Cochrane Database Syst Rev	n.85; MD (≥ 60 y.o,); MD	MD	MD; MD	Not PT: printed materials + quitline + email	MD	MD; n.17 7 days at 6 months (self-reported)	MD; MD	42% called quitline at 6 months; MD; MD	MD	MD	MD	MD	MD
[75]	n.92; MD (≥ 60 y.o,); MD	MD	MD; MD	Not PT: printed materials + telephone counseling + quitline	MD	MD; n.18 7 days at 6 months (self-reported)	MD; MD	17.5% spoken to counselor at 6 months; MD; MD	MD	MD	MD	MD	MD
RCT (n.9)	n.463; MD (range 50-75 y.o.); MD	MD	MD; MD	Not PT: tailored printed materials + telephone counseling + quitline	MD	MD; n.88 7 days at 12 months (self-reported)	MD; MD	MD; MD; MD	MD	MD	MD	MD	MD
Meta-analysis	n.245; N/D; N/D	Lung cancer	MD; MD	PT: NRT + printed materials + telephone counseling	MD	MD; n.30 7 days at 12 months (self-reported)	MD; MD	33% not complete at least 1 counseling, 2.4 counseling sessions (mean); MD; MD	MD	MD	MD	MD	MD
High quality	n.338; N/D; N/D	MD	MD; MD	Not PT: printed materials + telephone counseling	MD	MD; n.16 7 days at 12 months (carbon monoxide and cotinine test)	MD; MD	65.98% at 12 months; MD; MD	MD	MD	MD	MD	MD
Funding is from the National Institute for Health Research, and the Cochrane Tobacco Addiction Group	n.1124; MD; MD	MD	MD; MD	Not PT: printed materials + telephone counseling	MD	n.184 CARs at 6 months (self-reported); MD	MD; MD	MD; MD; MD	MD	MD	MD	MD	MD
	n.873; N/D; N/D	MD	MD; MD	Not PT: printed materials + television series + quitline + email	MD	MD; n.180 7 days at 24 months (self-reported)	MD; MD	7% called to quitline; MD; MD	MD	MD	MD	MD	MD
	n.438; N/D; N/D	MD	MD; MD	Not PT: printed materials + television series	MD	MD; n.105 7 days at 24 months (self-reported)	MD; MD	MD; MD; MD	MD	MD	MD	MD	MD
Study	Sample size; Mean age; Gender ratio	Comorbidities	Smoked cigarettes/day; Nicotine addiction severity	Smoking intervention (TC/HC): Type	Duration	CARs; Point Prevalence Abstinence	Smoked cigarettes/days; Reason for failure	Adherence; Satisfaction; Acceptability	Cardiovascular before/after	Pneumological before/after	Metabolic before/after	Psychological before/after	Oral before/after
McCrabb S.,	n.203; N/D; N/D	MD	MD; MD	PT: NRT + website tailored resources + website-based counseling	MD	MD; n.7 7 days at 12 months (self-reported)	MD; MD	74.88% at 12 months; MD; MD	MD	MD	MD	MD	MD
2019	n.205; N/D; N/D	MD	MD; MD	PT: pharmacological therapy/NRT + in-person group counseling + telephone counseling	MD	MD; n.11 7 days at 12 months (self-reported)	MD; MD	76.10% at 12 months; MD; MD	MD	MD	MD	MD	MD
Ann Behav Med	n.67; N/D; N/D	MD	MD; MD	PT: pharmacological therapy (if needed) + NRT (if needed) + tailored website resources + telephone/email/internet-based group counseling	>1 month	MD; n.8 30 days at 6 months (self-reported)	MD; MD	68.66% at 6 months; MD; MD	MD	MD	MD	MD	MD
[53]	n.78; N/D; N/D	MD	MD; MD	PT: pharmacological therapy (if needed) + NRT (if needed) + telephone counseling	MD	MD; n.9 30 days at 6 months (self-reported)	MD; MD	75.64% at 6 months; MD; MD	MD	MD	MD	MD	MD
RCT (n.10)	n.230; N/D (range 18-55 y.o.); 125M/105F	Cancer survivors	MD; MD	PT: pharmacological therapy/NRT + website tailored resource	6 months	MD; n.22 30 days at 15 months (self-reported)	MD; MD	57.39% at 15 months; MD; MD	MD	MD	MD	MD	MD
Meta-analysis	n.197; 35.9 y.o.; 97M/100F	MD	≥10/day, 18.3 cigarettes/day (mean); FTND 4.8 (mean)	PT: NRT + website resources + mobile phone text-message + IVR + quitline + email	MD	MD; n.73 7 days at 6 months (self-reported), n.74 7 days at 12 months (self-reported)	MD; MD	92% (measured as adherence to the NRT), n.173 at 12 months; MD; MD	MD	MD	MD	MD	MD
High quality	n.58; N/D; N/D	HIV	MD; MD	PT: NRT + computer-based internet counselling	>12 months	MD; 26.7% 7 days at 6 months (carbon monoxide test); 20.9% 7 days at 36 weeks (carbon monoxide test); 25.6% 7 days at 12 months (carbon monoxide test)	11.0 at 6 months (mean); MD	MD; MD; MD	MD	MD	MD	MD	MD
No Funding	n.140; 40.68 y.o.; 63M/77F	MD	≥10/day, 21.1 cigarettes/day (mean); MD	PT: in-person counseling + pharmacological therapy + website resource	3 months	MD; n.21 7 days at 6 months (carbon monoxide test)	MD; MD	85.00% at 6 months; MD; MD	MD	MD	MD	MD	MD
	n.80; 24.2 y.o. (18-30 y.o.); 25M/55F	MD	MD; FTND 2.87	Not PT: in-person counseling + internet-based photo-aging software	12 months	MD; n.11 2 days at 6 months (carbon monoxide test)	MD; MD	MD; MD; MD	MD	MD	MD	MD	MD
	n.748; MD; MD	Hospitalized with N/D multiple diseases	MD; MD	Not PT: in-person counseling + website resources	MD	MD; n.190 30 days at 6 months (self-reported)	MD; MD	81.15% at 6 months; MD; MD	MD	MD	MD	MD	MD
	n.1159; N/D (range 30-50 y.o.); 354M/805F	MD	MD; MD	PT: pharmacological therapy/NRT + interactive internet-based resource + internet-based chat group	MD	n.44 CARs at 6 months for 6 months (self-reported); n.112 7 days at 6 months (self-reported)	MD; MD	27.35% at 6 months; MD; MD	MD	MD	MD	MD	MD
	n.1159; N/D (range 30-50 y.o.); 330M/829F	MD	MD; MD	PT: pharmacological therapy/NRT + interactive internet-based resource + internet-based chat group + physical exercise program	MD	n.45 CARs at 6 months for 6 months (self-reported); n.120 7 days at 6 months (self-reported)	MD; MD	27.09% at 6 months; MD; MD	MD	MD	MD	MD	MD
	n.552; N/D; N/D	MD	MD; MD	PT: tailored printed materials + email	6 weeks	n.23 CARs at 12 months for 12 months (self-reported); MD	MD; MD	MD; MD; MD	MD	MD	MD	MD	MD
	n.84; 20.35 y.o. (range 18-24 y.o.); 55M/29F	MD	≥5/weeks; MD	PT: printed materials + creation of a group video message	MD	MD; n.19 7 days at 6 months (carbon monoxide test), n.13 30 days at 6 months (carbon monoxide test)	MD; MD	97.6% at 6 months; MD; MD	MD	MD	MD	MD	MD
Study	Sample size; Mean age; Gender ratio	Comorbidities	Smoked cigarettes/day; Nicotine addiction severity	Smoking intervention (TC/HC): Type	Duration	CARs; Point Prevalence Abstinence	Smoked cigarettes/days; Reason for failure	Adherence; Satisfaction; Acceptability	Cardiovascular before/after	Pneumological before/after	Metabolic before/after	Psychological before/after	Oral before/after
Naslund J.A.,	n.42; 40.4 y.o.; N/D	MD	MD; MD	Not PT: printed materials + mobile phone text-message (WhatsApp)	2 months	MD; n.17 7 days at 6 months (self-reported)	MD; MD	MD; MD	MD	MD	MD	MD	MD
2017	n.40; 37.6 y.o.; N/D	MD	MD; MD	Not PT: printed materials + social media group text-message (Facebook)	2 months	MD; n.21 7 days at 6 months (self-reported)	MD; MD	MD; MD	MD	MD	MD	MD	MD
Addict Behav
[54]
Cohort study (n.1)
No Meta-analysis
High quality
Funding is from the National Institute on Drug Abuse, and the United States Centers for Disease Control and Prevention
Study	Sample size; Mean age; Gender ratio	Comorbidities	Smoked cigarettes/day; Nicotine addiction severity	Smoking intervention (TC/HC): Type	Duration	CARs; Point Prevalence Abstinence	Smoked cigarettes/days; Reason for failure	Adherence; Satisfaction; Acceptability	Cardiovascular before/after	Pneumological before/after	Metabolic before/after	Psychological before/after	Oral before/after
O'Logbon J.,	n.84; 20.35 y.o. (range 18-24 y.o.); 55M/29F	MD	≥5/weeks; MD	Not PT: printed materials + creation of a group video message	MD	MD; n.19 7 days at 6 months (carbon monoxide test), n.13 30 days at 6 months (carbon monoxide test)	MD; MD	97.6% at 6 months; MD; MD	MD	MD	MD	MD	MD
2024
J Ment Health
[55]
RCT (n.1)
Meta-analysis
High quality
No Funding
Study	Sample size; Mean age; Gender ratio	Comorbidities	Smoked cigarettes/day; Nicotine addiction severity	Smoking intervention (TC/HC): Type	Duration	CARs; Point Prevalence Abstinence	Smoked cigarettes/days; Reason for failure	Adherence; Satisfaction; Acceptability	Cardiovascular before/after	Pneumological before/after	Metabolic before/after	Psychological before/after	Oral before/after
Peckham E.,	n.113; MD; MD	Psychotic disorder; MD	≥15/day; FTND 6.8 (mean)	PT: in-person counseling + NRT + telephone counseling	MD	MD; n.7 7 days at 12 months (self-reported), n.9 7 days at 18 months (self-reported), n.9 7 days at 24 months (self-reported), n.9 7 days at 30 months (self-reported), n.9 7 days at 36 months (self-reported)	19% reduced by ≥50% at 12 months, 19% at 18 months, 16% at 24 months, 24% at 30 months, 23% at 36 months; MD	MD; MD; MD	MD	MD	MD	Beck Depression Inventory and the Brief Psychiatric Rating Scale were significantly improved from baseline to 36 months. Short Form survey on general functioning and the Global Assessment of Functioning were not signicantly improved at any time points.	MD
2017
BMC Psychiatry
[76]
RCT (n.1)
Meta-analysis
High quality
No Funding
Study	Sample size; Mean age; Gender ratio	Comorbidities	Smoked cigarettes/day; Nicotine addiction severity	Smoking intervention (TC/HC): Type	Duration	CARs; Point Prevalence Abstinence	Smoked cigarettes/days; Reason for failure	Adherence; Satisfaction; Acceptability	Cardiovascular before/after	Pneumological before/after	Metabolic before/after	Psychological before/after	Oral before/after
Piñeiro B.,	n.187; MD (49-75 y.o.); MD	MD	≥20 pack-year; MD	PT: pharmacological therapy + telephone counseling	MD	19.8% CARs at 12 months (carbon monoxide test); MD	MD; MD	MD; MD; MD	MD	MD	MD	MD	MD
2016	n.9; 58.1 y.o.; MD	MD	≥20 pack-year; MD	PT: in-person counseling + pharmacological therapy + telephone counseling	12 weeks	MD; n.2 7 days at 6 months (carbon monoxide test)	MD; MD	MD; MD; MD	MD	MD	MD	MD	MD
Lung Cancer	n.9; 54.7 y.o.; MD	MD	≥20 pack-year; MD	PT: in-person counseling + pharmacological therapy + telephone counseling	12 weeks	MD; n.1 7 days at 6 months (carbon monoxide test)	MD; MD	MD; MD; MD	MD	MD	MD	MD	MD
[56]
RCT (n.1), pilot study (n.1)
No Meta-analysis
Critically low quality
Funding is from the Florida Biomedical Research Program, and the Galician Program for Research Innovation and Growth 2011-2015
Study	Sample size; Mean age; Gender ratio	Comorbidities	Smoked cigarettes/day; Nicotine addiction severity	Smoking intervention (TC/HC): Type	Duration	CARs; Point Prevalence Abstinence	Smoked cigarettes/days; Reason for failure	Adherence; Satisfaction; Acceptability	Cardiovascular before/after	Pneumological before/after	Metabolic before/after	Psychological before/after	Oral before/after
Ricker A.B.,	n.89; MD; MD	Hospitalized cancer patients pre-resective surgery	≥8/day; MD	PT: in-person counseling + NRT + printed material + telephone counseling	MD	MD; n.28 7 days at 6 months (cotinine test)	MD; MD	MD; MD; MD	MD	MD	MD	MD	MD
2024	n.95; MD; MD	Hospitalized cancer patients pre-resective surgery	≥8/day; MD	PT: in-person counseling + NRT + printed material + computer-based resource + telephone counseling	MD	MD; n.30 7 days at 6 months (cotinine test)	MD; MD	MD; MD; MD	MD	MD	MD	MD	MD
Am J Surg	n.134; MD; MD	Hospitalized patients pre-surgery (not cardiac)	≥10/day for >1 y; MD	PT: in-person counseling + pharmacological therapy (varenicline) + telephone counseling	MD	MD; 35.8% 7 days at 6 months (cotinine and carbon monoxide test)	MD; MD	MD; MD; MD	MD	MD	MD	MD	MD
[57]	n.119; MD; MD	Hospitalized patients pre-surgery (not cardiac)	≥10/day for >1 y; MD	Not PT: in-person counseling + telephone counseling	MD	MD; 25.9% 7 days at 6 months (cotinine and carbon monoxide test)	MD; MD	MD; MD; MD	MD	MD	MD	MD	MD
RCT (n.2)
No Meta-analysis
Critically low quality
No Funding
Study	Sample size; Mean age; Gender ratio	Comorbidities	Smoked cigarettes/day; Nicotine addiction severity	Smoking intervention (TC/HC): Type	Duration	CARs; Point Prevalence Abstinence	Smoked cigarettes/days; Reason for failure	Adherence; Satisfaction; Acceptability	Cardiovascular before/after	Pneumological before/after	Metabolic before/after	Psychological before/after	Oral before/after
Saroj S.K.,	n.1124; MD; MD	MD	MD; MD	Not PT: printed materials + telephone counseling	MD	n.184 CARs at 6 months (self-reported); MD	MD; MD	MD; MD; MD	MD	MD	MD	MD	MD
2022
Monaldi Arch Chest Dis
[58]
RCT (n.1)
No Meta-analysis
Critically low quality
No Funding
Study	Sample size; Mean age; Gender ratio	Comorbidities	Smoked cigarettes/day; Nicotine addiction severity	Smoking intervention (TC/HC): Type	Duration	CARs; Point Prevalence Abstinence	Smoked cigarettes/days; Reason for failure	Adherence; Satisfaction; Acceptability	Cardiovascular before/after	Pneumological before/after	Metabolic before/after	Psychological before/after	Oral before/after
Sawyer C.,	n.21; 49.2 y.o. (range 18-70 y.o.); N/D	Schizophrenia (n.13), schizoaffective disorder (n.7), N/D psychosis (n.1)	≥10/day for ≥1 y; FTND 5.8 (mean)	PT: in-person counseling + pharmacological therapy (bupropion)/NRT + mobile phone App + telephone counseling	MD	MD; 19.0% 7 days at 6 months (self-reported), 4.8% 30 days at 6 months (self-reported), 14.3% 7 days at 6 months (cotinine test)	MD; MD	MD; MD; MD	MD	MD	MD	MD	MD
2023	n.13; 46.8 y.o. (range 18-70 y.o.); N/D	Schizophrenia (n.2), schizoaffective disorder (n.11)	≥10/day for ≥1 y; FTND 6.7 (mean)	PT: in-person counseling + pharmacological therapy (bupropion)/NRT + telephone counseling	MD	MD; 15.4% 7 days at 6 months (self-reported), 15.4% 30 days at 6 months (self-reported), 5.4% 7 days at 6 months (cotinine test)	MD; MD	MD; MD; MD	MD	MD	MD	MD	MD
Psychol Med
[59]
Pilot study (n.1)
No Meta-analysis
Critically low quality
Funding is from the University of Manchester Presidential Fellowship, and the UK Research and Innovative Future Leaders Fellowship
Study	Sample size; Mean age; Gender ratio	Comorbidities	Smoked cigarettes/day; Nicotine addiction severity	Smoking intervention (TC/HC): Type	Duration	CARs; Point Prevalence Abstinence	Smoked cigarettes/days; Reason for failure	Adherence; Satisfaction; Acceptability	Cardiovascular before/after	Pneumological before/after	Metabolic before/after	Psychological before/after	Oral before/after
Setchoduk K.,	n.133; MD (18-24 y.o.); MD	MD	MD; MD	Not PT: in-person counseling + website resources	MD	MD; n.30 7 days at 6 months (self-reported)	N/D; MD	MD; MD; MD	MD	MD	MD	MD	MD
2023
Tob Induc Dis
[60]
RCT (n.1)
Meta-analysis
Low quality
Funding is from the National Alliance fo Tobacco Free Thailand, the Tobacco Control Research and Knowledge Management Center, Thailand, Nurse Network on Tobacco Control of Thailand and the Mahidol University and Assumption University
Study	Sample size; Mean age; Gender ratio	Comorbidities	Smoked cigarettes/day; Nicotine addiction severity	Smoking intervention (TC/HC): Type	Duration	CARs; Point Prevalence Abstinence	Smoked cigarettes/days; Reason for failure	Adherence; Satisfaction; Acceptability	Cardiovascular before/after	Pneumological before/after	Metabolic before/after	Psychological before/after	Oral before/after
Shahab L.,	n.197; 35.9 y.o.; 97M/100F	MD	≥10/day, 18.3 cigarettes/day (mean); FTND 4.8 (mean)	PT: NRT + website resources + mobile phone text-message + IVR + quitline + email	MD	MD; n.73 7 days at 6 months (self-reported), n.74 7 days at 12 months (self-reported)	MD; MD	92% (measured as adherence to the NRT), n.173 at 12 months; MD; MD	MD	MD	MD	MD	MD
2009
Addiction
[61]
RCT (n.1)
Meta-analysis
Critically low quality
Funding is from the Department of Health England
Study	Sample size; Mean age; Gender ratio	Comorbidities	Smoked cigarettes/day; Nicotine addiction severity	Smoking intervention (TC/HC): Type	Duration	CARs; Point Prevalence Abstinence	Smoked cigarettes/days; Reason for failure	Adherence; Satisfaction; Acceptability	Cardiovascular before/after	Pneumological before/after	Metabolic before/after	Psychological before/after	Oral before/after
Spanakis P.,	n.113; MD; MD	Psychotic disorders; MD	≥15/day; FTND 6.8 (mean)	PT: in-person counseling + NRT + telephone counseling	MD	MD; n.7 7 days at 12 months (self-reported), n.9 7 days at 18 months (self-reported), n.9 7 days at 24 months (self-reported), n.9 7 days at 30 months (self-reported), n.9 7 days at 36 months (self-reported)	19% reduced by ≥50% at 12 months, 19% at 18 months, 16% at 24 months, 24% at 30 months, 23% at 36 months; MD	MD; MD; MD	MD	MD	MD	Beck Depression Inventory and the Brief Psychiatric Rating Scale were significantly improved from baseline to 36 months. Short Form survey on general functioning and the Global Assessment of Functioning were not signicantly improved at any time points.	MD
[62]
RCT (n.1)
Meta-analysis
High qulity
Funding is from the National Insitute for Health Research
Study	Sample size; Mean age; Gender ratio	Comorbidities	Smoked cigarettes/day; Nicotine addiction severity	Smoking intervention (TC/HC): Type	Duration	CARs; Point Prevalence Abstinence	Smoked cigarettes/days; Reason for failure	Adherence; Satisfaction; Acceptability	Cardiovascular before/after	Pneumological before/after	Metabolic before/after	Psychological before/after	Oral before/after
Stead L.F.,	n.279; MD (range 50-74 y.o.); MD	MD	MD; MD	PT: NRT + printed materials + telephone counseling	MD	MD; n.43 7 days at 6 months (self-reported)	MD; MD	MD; MD; MD	MD	MD	MD	MD	MD
2013	n.1425; MD; MD	MD	MD; MD	Not PT: in-person counseling + printed materials + email	MD	MD; n.95 30 days at 12 months (self-reported)	MD; MD	MD; MD; MD	MD	MD	MD	MD	MD
Cochrane Database Syst Rev
[78]
RCT (n.2)
Meta-analysis
High quality
Funding is from the NHS Research and Development Programme, UK
Study	Sample size; Mean age; Gender ratio	Comorbidities	Smoked cigarettes/day; Nicotine addiction severity	Smoking intervention (TC/HC): Type	Duration	CARs; Point Prevalence Abstinence	Smoked cigarettes/days; Reason for failure	Adherence; Satisfaction; Acceptability	Cardiovascular before/after	Pneumological before/after	Metabolic before/after	Psychological before/after	Oral before/after
Stead L.F.,	n.675; N/D; N/D	MD	MD; MD	Not PT: printed materials + video resources + telephone counseling + emails	MD	MD; n.22 7 days at 12 months (cotinine test)	MD; MD	MD; MD; MD	MD	MD	MD	MD	MD
2017	n.281; N/D; N/D	MD	MD; MD	Not PT: printed materials + television series	MD	n.10 CARs at 12 months for 12 months (cotinine test)	MD; MD	MD; MD; MD	MD	MD	MD	MD	MD
Cochrane Database Syst Rev	n.283; N/D; N/D	MD	MD; MD	Not PT: in-person group counseling + printed materials + television series	MD	n.34 CARs at 12 months for 12 months (cotinine test)	MD; MD	MD; MD; MD	MD	MD	MD	MD	MD
[77]	n.380; N/D; N/D	MD	MD; MD	Not PT: in-person group counseling + printed materials + telephone counseling + television series	MD	MD; n.26 at 12 months (self-reported)	MD; MD	MD; MD; MD	MD	MD	MD	MD	MD
RCT (n.4)	n.109; N/D; N/D	MD	MD; MD	Not PT: printed materials + television series	MD	MD; n.4 at 12 months (self-reported)	MD; MD	MD; MD; MD	MD	MD	MD	MD	MD
Meta-analysis	n.675; N/D; N/D	MD	MD; MD	Not PT: in-person group counseling + video resources	MD	MD; n.31 7 days at 12 months (cotinine test)	MD; MD	MD; MD; MD	MD	MD	MD	MD	MD
High quality
Funding is from the NHS Research and Development National Cancer Programme, England, UK, and the Predoctoral Individual National Research Service
Study	Sample size; Mean age; Gender ratio	Comorbidities	Smoked cigarettes/day; Nicotine addiction severity	Smoking intervention (TC/HC): Type	Duration	CARs; Point Prevalence Abstinence	Smoked cigarettes/days; Reason for failure	Adherence; Satisfaction; Acceptability	Cardiovascular before/after	Pneumological before/after	Metabolic before/after	Psychological before/after	Oral before/after
Tatnell P.,	n.50; 39.68 y.o.; 14M/36F	MD	18.7 cigarettes/day (mean); FTND 5.1 (mean)	Not PT: in-person group counseling + virtual reality eyewear	MD	18% CARs at 6 months for 6 months (carbon monoxide test), 16% CARs at 12 months for 12 months (carbon monoxide test); 24% 7 days at 6 months (carbon monoxide test), 22% 7 days at 12 months (carbon monoxide test)	MD; MD	78% attended all session; MD; MD	MD	MD	MD	MD	MD
2022
Int J Environ Res Public Health
[63]
RCT (n.1)
No Meta-analysis
Moderate quality
No funding
Study	Sample size; Mean age; Gender ratio	Comorbidities	Smoked cigarettes/day; Nicotine addiction severity	Smoking intervention (TC/HC): Type	Duration	CARs; Point Prevalence Abstinence	Smoked cigarettes/days; Reason for failure	Adherence; Satisfaction; Acceptability	Cardiovascular before/after	Pneumological before/after	Metabolic before/after	Psychological before/after	Oral before/after
Taylor G.M.J.,	n.58; N/D; N/D	HIV	MD; MD	PT: NRT + computer-based internet counselling	>12 months	MD; 26.7% 7 days at 6 months (carbon monoxide test); 20.9% 7 days at 36 weeks (carbon monoxide test); 25.6% 7 days at 12 months (carbon monoxide test)	11.0 at 6 months (mean); MD	MD; MD; MD	MD	MD	MD	MD	MD
2017	n.80; 24.2 y.o. (18-30 y.o.); 25M/55F	MD	MD; FTND 2.87	Not PT: in-person counseling + internet-based photo-aging software	12 months	MD; n.11 2 days at 6 months (carbon monoxide test)	MD; MD	MD; MD; MD	MD	MD	MD	MD	MD
Cochrane Database Syst Rev	n.203; N/D; N/D	MD	MD; MD	PT: NRT + website tailored resources + website-based counseling	MD	MD; n.7 7 days at 12 months (self-reported)	MD; MD	74.88% at 12 months; MD; MD	MD	MD	MD	MD	MD
[64]	n.205; N/D; N/D	MD	MD; MD	PT: pharmacological therapy/NRT + in-person group counseling + telephone counseling	MD	MD; n.11 7 days at 12 months (self-reported)	MD; MD	76.10% at 12 months; MD; MD	MD	MD	MD	MD	MD
RCT (n.10)	n.67; N/D; N/D	MD	MD; MD	PT: pharmacological therapy (if needed) + NRT (if needed) + tailored website resources + telephone/email/internet-based group counseling	>1 month	MD; n.8 30 days at 6 months (self-reported)	MD; MD	68.66% at 6 months; MD; MD	MD	MD	MD	MD	MD
Meta-analysis	n.78; N/D; N/D	MD	MD; MD	PT: pharmacological therapy (if needed) + NRT (if needed) + telephone counseling	MD	MD; n.9 30 days at 6 months (self-reported)	MD; MD	75.64% at 6 months; MD; MD	MD	MD	MD	MD	MD
High quality	n.230; N/D (range 18-55 y.o.); 125M/105F	Cancer survivors	MD; MD	PT: pharmacological therapy/NRT + website tailored resource	6 months	MD; n.22 30 days at 15 months (self-reported)	MD; MD	57.39% at 15 months; MD; MD	MD	MD	MD	MD	MD
	n.42; N/D; N/D	Chronic obstructive pulmonary disease	≥5/day for ≥2 y; N/D	PT: pharmacological therapy + NRT + social media chat group (WeChat)	MD	n.19 CARs at 6 months for 6 months (self-reported)	MD; MD	MD; MD; MD	MD	FEV1/FVC <70%; MD	MD	MD	MD
	n.1159; N/D (range 30-50 y.o.); 354M/805F	MD	MD; MD	PT: pharmacological therapy/NRT + interactive internet-based resource + internet-based chat group	MD	n.44 CARs at 6 months for 6 months (self-reported); n.112 7 days at 6 months (self-reported)	MD; MD	27.35% at 6 months; MD; MD	MD	MD	MD	MD	MD
	n.1159; N/D (range 30-50 y.o.); 330M/829F	MD	MD; MD	PT: pharmacological therapy/NRT + interactive internet-based resource + internet-based chat group + physical exercise program	MD	n.45 CARs at 6 months for 6 months (self-reported); n.120 7 days at 6 months (self-reported)	MD; MD	27.09% at 6 months; MD; MD	MD	MD	MD	MD	MD
	n.402; MD; MD	None	≥10/day for ≥1 y and ≥5/day for ≥1 week; MD	PT: pharmacological therapy + printed materials + telephone counseling + quitline	MD	MD; n.123 30 days at 6 months (self-reported)	MD; MD	73.38% at 6 months; MD; MD	MD	MD	MD	MD	MD
	n.401; MD; MD	None	≥10/day for ≥1 y and ≥5/day for ≥1 week; MD	PT: pharmacological therapy + printed materials + website resource + website chat group + quitline	MD	MD; n.110 30 days at 6 months (self-reported)	MD; MD	74.31% at 6 months; MD; MD	MD	MD	MD	MD	MD
	n.399; MD; MD	None	≥10/day for ≥1 y and ≥5/day for ≥1 week; MD	PT: pharmacological therapy + printed materials + website resource + website chat group + telephone counseling + quitline	MD	MD; n.121 30 days at 6 months (self-reported)	MD; MD	74.94% at 6 months: MD; MD	MD	MD	MD	MD	MD
	n.132; N/D; N/D	MD	MD; MD	Not PT: in-person counseling + computer-based message + telephone counseling	MD	n.20 CARs at 12 months for 6 months (carbon monoxide test); MD	MD; MD	56.82% at 12 months; MD; MD	MD	MD	MD	MD	MD
	n.84; 20.35 y.o. (range 18-24 y.o.); 55M/29F	MD	≥5/weeks; MD	Not PT: printed materials + creation of a group video message	MD	MD; n.19 7 days at 6 months (carbon monoxide test), n.13 30 days at 6 months (carbon monoxide test)	MD; MD	97.6% at 6 months; MD; MD	MD	MD	MD	MD	MD
	n.748; MD; MD	Hospitalized with N/D multiple diseases	MD; MD	Not PT: in-person counseling + website resources	MD	MD; n.190 30 days at 6 months (self-reported)	MD; MD	81.15% at 6 months; MD; MD	MD	MD	MD	MD	MD
	n.140; 40.68 y.o.; 63M/77F	MD	≥10/day, 21.1 cigarettes/day (mean); MD	PT: in-person counseling + pharmacological therapy + website resource	3 months	MD; n.21 7 days at 6 months (carbon monoxide test)	MD; MD	85.00% at 6 months; MD; MD	MD	MD	MD	MD	MD
Study	Sample size; Mean age; Gender ratio	Comorbidities	Smoked cigarettes/day; Nicotine addiction severity	Smoking intervention (TC/HC): Type	Duration	CARs; Point Prevalence Abstinence	Smoked cigarettes/days; Reason for failure	Adherence; Satisfaction; Acceptability	Cardiovascular before/after	Pneumological before/after	Metabolic before/after	Psychological before/after	Oral before/after
Thomsen T.,	n.48; MD; MD	Hospitalized patients pre-orthopedic and general surgery	MD; MD	PT: in-person counseling + NRT + telephone counseling + quitline	8 weeks	MD; n.18 at 12 months (self-reported) (time not specified)	MD; MD	MD; MD; MD	MD; 2% of cardiac complications after surgery	MD; 0% of pulmonary complications after surgery	MD	MD	MD
2014	n.111; MD; MD	Hospitalized patients pre-surgery	MD; MD	PT: in-person counseling + NRT + printed material + telephone counseling + quitline	MD	MD; n.22 at 12 months (time not specified) (carbon monoxide or cotinine test)	MD; MD	69.2% at 12 months; MD; MD	MD	MD	MD	MD	MD
Cochrane Database Syst Rev
[65]
RCT (n.2)
Meta-analysis
High quality
No Funding
Study	Sample size; Mean age; Gender ratio	Comorbidities	Smoked cigarettes/day; Nicotine addiction severity	Smoking intervention (TC/HC): Type	Duration	CARs; Point Prevalence Abstinence	Smoked cigarettes/days; Reason for failure	Adherence; Satisfaction; Acceptability	Cardiovascular before/after	Pneumological before/after	Metabolic before/after	Psychological before/after	Oral before/after
Tzelepis F.,	21; MD (18-75 y.o.); 0M/21F	HIV	≥5/days for ≥6 months; MD	PT: in-person counseling + NRT + video counseling	8 weeks	n.7 CARs at 6 months for 5.5 months (cotinine test); n.8 at 6 months (cotinine test) (time not specified)	MD; MD	all counseling sessions n.14; CSQ 29.6; MD	MD	MD	MD	MD	MD
2019	21; MD (18-75 y.o.); 0M/21F	HIV	≥5/days for ≥6 months; MD	PT: in-person counseling + NRT + telephone counseling	8 weeks	n.1 CARs at 6 months for 5.5 months (cotinine test); n.1 at 6 months (cotinine test) (time not specified)	MD; MD	all counseling sessions n.13; CSQ 28.9; MD	MD	MD	MD	MD	MD
Cochrane Database Syst Rev	n.280; N/D; N/D	MD	≥5/day for ≥1 y; MD	PT: NRT + printed materials + computer-based internet video counseling	MD	8.2% CARs at 12 months (cotinine test); 9.8% 7 days at 12 months (cotinine test)	MD; MD	≥1 counseling session 79.7%, ≥2 68.5%, ≥3 55.1%, 4 32.3%; MD; MD; MD	MD	MD	MD	MD	MD
[79]	n.286; N/D; N/D	MD	≥5/day for ≥1 y; MD	PT: NRT + printed materials + telephone counseling	MD	7.3% CARs at 12 months (cotinine test); 12% 7 days at 12 months (cotinine test)	MD; MD	≥1 counseling session 83.5%, ≥2 76.1%, ≥3 60.6%, 4 37.3%; MD; MD; MD	MD	MD	MD	MD	MD
RCT (n.2)
Meta-analysis
High quality
Funding is from the National Institute for Health Research
Study	Sample size; Mean age; Gender ratio	Comorbidities	Smoked cigarettes/day; Nicotine addiction severity	Smoking intervention (TC/HC): Type	Duration	CARs; Point Prevalence Abstinence	Smoked cigarettes/days; Reason for failure	Adherence; Satisfaction; Acceptability	Cardiovascular before/after	Pneumological before/after	Metabolic before/after	Psychological before/after	Oral before/after
Villanti A.C.,	n.48; 19.8 y.o. (range 18-23 y.o.); 25M/23F	MD	9.9 cigarettes/day (mean); MD	Not PT: in-person counseling + printed materials + email	MD	MD; n.12 7 days at 6 months (self-reported), n.5 7 days at 6 months (cotinine test)	MD; MD	91.6% read all/most email, 48% responded to email; MD; MD	MD	MD	MD	MD	MD
2020	n.204; MD (range 18-25 y.o.); N/D	MD	MD; MD	Not PT: printed materials + telephone counseling	MD	MD; n.20 2 days at 6 months (self-reported)	MD; MD	MD; MD; MD	MD	MD	MD	MD	MD
Am J Prev Med	n.209; MD (range 18-24 y.o.); 81M/128F	MD	≥1/day for ≥1 month; 16.1 cigarettes/day (mean); MD	PT: printed materials + telephone counseling	4-6 weeks	MD; n.14 7 days at 6 months (self-reported)	MD; MD	N/D; MD; MD	MD	MD	MD	MD	MD
[66]	n.615; 26.7 y.o.; 269M/346F	MD	≥10/week for ≥1 month, 11.8 cigarettes/day (mean); MD	PT: NRT + internet-based contest	4 months	n.36 CARs at 6 months for 6 months (cotinine test); n.82 30 days at 6 months (cotinine test)	MD; MD	N/D; MD; MD	MD	MD	MD	MD	MD
RCT (n.5)	n.602; 25.9 y.o.; 280M/322F	MD	≥10/week for ≥1 month 11.3 cigarettes/day (mean); MD	PT: NRT + internet-based contest	4 months	n.35 CARs at 6 months for 6 months (cotinine test); n.71 30 day at 6 months (cotinine test)	MD; MD	N/D; MD; MD	MD	MD	MD	MD	MD
No Meta-analysis	n.84; 20.35 y.o. (range 18-24 y.o.); 55M/29F	MD	≥5/weeks; MD	Not PT: printed materials + creation of a group video message	MD	MD; n.19 7 days at 6 months (carbon monoxide test), n.13 30 days at 6 months (carbon monoxide test)	MD; MD	95.2% at 6 months; MD; MD	MD	MD	MD	MD	MD
Low quality	n.615; 25.9 y.o.; 286M/329F	MD	≥10/week for ≥1 month, 10.9 cigarettes/day (mean); MD	PT: NRT + internet-based contest + telephone counseling	4 months	n.48 CARs at 6 months for 6 months (cotinine test); n.83 30 days at 6 months (cotinine test)	MD; MD	N/D; MD; MD	MD	MD	MD	MD	MD
Funding is from the National Institute of General Medical Sciences	n.602; 26.6 y.o.; 263M/339F	MD	≥10/week for ≥1 month, 12.1 cigarettes/day (mean); MD	PT: NRT + internet-based contest + telephone counseling	4 months	n.23 CARs at 6 months for 6 months (cotinine test); n.70 30 days at 6 months (cotinine test)	MD; MD	N/D; MD; MD	MD	MD	MD	MD	MD
Study	Sample size; Mean age; Gender ratio	Comorbidities	Smoked cigarettes/day; Nicotine addiction severity	Smoking intervention (TC/HC): Type	Duration	CARs; Point Prevalence Abstinence	Smoked cigarettes/days; Reason for failure	Adherence; Satisfaction; Acceptability	Cardiovascular before/after	Pneumological before/after	Metabolic before/after	Psychological before/after	Oral before/after
Whittaker R.,	n.236; N/D; N/D	HIV	≥5/day; MD	PT: NRT (if needed) + printed material + telephone counseling + quitline	>3 months	MD; n.3 7 days at 6 months (self-reported)	MD; MD	MD; MD; MD	MD	MD	MD	MD	MD
2016	n.238; MD; MD	HIV	≥5/day; MD	PT: NRT (if needed) + printed material + computer-assisted audio self-interview	MD	MD; n.5 7 days at 6 months (self-reported)	MD; MD	MD; MD; MD	MD	MD	MD	MD	MD
Cochrane Database Syst Rev	n.142; 40.9 y.o.; 67M/75F	MD	>10/day >3y, 18.3 cigarettes/day (mean); FTND 4.8 (mean)	Not PT: printed material + mobile phone text-message	MD	MD; n.13 7 days at 6 months (carbon monoxide test)	MD; MD	84.51% at 6 months; MD; MD	MD	MD	MD	MD	MD
[68]	n.54; N/D; N/D	HIV	≥5/day; MD	PT: pharmacological therapy (varenicline) + printed material + mobile-phone text-message + quitline	MD	MD; n.2 7 days at 6 months (carbon monoxide test)	MD; MD	68.52% at 6 months; MD; MD	MD	MD	MD	MD	MD
RCT (n.3), pilot study (n.1)	n.53; N/D; N/D	HIV	≥5/day; MD	PT: pharmacological therapy (varenicline) + printed material + mobile-phone text-message + quitline	MD	MD; n.2 7 days at 6 months (carbon monoxide test)	MD; MD	77.36% at 6 months; MD; MD	MD	MD	MD	MD	MD
Meta-analysis
High quality
Funding is from the National Institute for Health Innovation, New Zealand, and the Cancer Council Victoria, Australia
Study	Sample size; Mean age; Gender ratio	Comorbidities	Smoked cigarettes/day; Nicotine addiction severity	Smoking intervention (TC/HC): Type	Duration	CARs; Point Prevalence Abstinence	Smoked cigarettes/days; Reason for failure	Adherence; Satisfaction; Acceptability	Cardiovascular before/after	Pneumological before/after	Metabolic before/after	Psychological before/after	Oral before/after
Whittaker R.,	n.30; N/D; N/D	MD	MD; MD	Not PT: in-person counseling + mobile phone tailored text-message	2 months	MD; n.6 7 days at 6 months (self-reported)	MD; MD	90.00% at 6 months; MD; MD	MD	MD	MD	MD	MD
2019	n.338; N/D; N/D	MD	MD; MD	Not PT: printed materials + telephone counseling	MD	MD; n.16 7 days at 12 months (carbon monoxide and cotinine test)	MD; MD	65.98% at 12 months; MD; MD	MD	MD	MD	MD	MD
Cochrane Database Syst Rev	n.335; N/D (range 40-59 y.o.); N/D	MD	MD; MD	Not PT: printed materials + telephone counseling	MD	MD; n.10 7 days at 12 months (carbon monoxide test)	MD; MD	65.07% at 12 months; MD; MD	MD	MD	MD	MD	MD
[67]	n.54; N/D; N/D	HIV	≥5/day; MD	PT: pharmacological therapy (varenicline) + printed material + mobile-phone text-message + quitline	MD	MD; n.2 7 days at 6 months (carbon monoxide test)	MD; MD	68.52% at 6 months; MD; MD	MD	MD	MD	MD	MD
RCT (n.6)	n.53; N/D; N/D	HIV	≥5/day; MD	PT: pharmacological therapy (varenicline) + printed material + mobile-phone text-message + quitline	MD	MD; n.2 7 days at 6 months (carbon monoxide test)	MD; MD	77.36% at 6 months; MD; MD	MD	MD	MD	MD	MD
Meta-analysis	n.156; N/D; N/D	MD	MD; MD	PT: NRT + mobile phone app + telephone counseling + mobile carbon monoxide checker	MD	n.38 CARs at 6 months for 6 months (self-reported); MD	MD; MD	75.64% at 6 months; MD; MD	MD	MD	MD	MD	MD
High quality	n.154; N/D; N/D	MD	MD; MD	PT: NRT + telephone counseling	MD	n.40 CARs at 6 months for 6 months (self-reported); MD	MD; MD	85.71% at 6 months; MD; MD	MD	MD	MD	MD	MD
Funding is from the National Institute for Health Innovation Auckland Uniservices, New Zealand	n.142; 40.9 y.o.; 67M/75F	MD	>10/day >3y, 18.3 cigarettes/day (mean); FTND 4.8 (mean)	Not PT: printed material + mobile phone text-message	MD	MD; n.13 7 days at 6 months (carbon monoxide test)	MD; MD	84.51% at 6 months; MD; MD	MD	MD	MD	MD	MD
	n.90; 45 y.o.; 37M/53F	MD	≥10/day; N/D	PT: NRT + telephone counseling + IVR + video clips + mobile carbon monoxide checker	MD	n.15 CARs at 6 months for 6 months (carbon monoxide test); MD	MD; MD	90.00% at 6 months; MD; MD	MD	MD	MD	MD	MD
	n.114; N/D; 114M/0F	MD	MD; MD	Not PT: in-person counseling + printed materials + mobile phone text-message	MD	MD; n.20 at 6 months (self-reported) (time not specified), n.22 at 12 months (self-reported) (time not specified)	MD; MD	85.09% at 12 months; MD; MD	MD	MD	MD	MD	MD
Study	Sample size; Mean age; Gender ratio	Comorbidities	Smoked cigarettes/day; Nicotine addiction severity	Smoking intervention (TC/HC): Type	Duration	CARs; Point Prevalence Abstinence	Smoked cigarettes/days; Reason for failure	Adherence; Satisfaction; Acceptability	Cardiovascular before/after	Pneumological before/after	Metabolic before/after	Psychological before/after	Oral before/after
Williams P.J.,	n.28; 63.0 y.o.; 18M/10F	MD	N/D; MD	Not PT: in-person counseling + audio materials + printed materials + quitline	MD	MD; n.4 at 12 months (self-reported) (time not specified), n.1 at 12 months (carbon monoxide test) (time not specified)	MD; MD	MD; MD; MD	MD	MD	MD	MD	MD
2023	n.9; 58.1 y.o.; MD	MD	≥20 pack-year; MD	PT: in-person counseling + pharmacological therapy + telephone counseling	12 weeks	MD; n.2 7 days at 6 months (carbon monoxide test)	MD; MD	MD; MD; MD	MD	MD	MD	MD	MD
Chron Respir Dis	n.9; 54.7 y.o.; MD	MD	≥20 pack-year; MD	PT: in-person counseling + pharmacological therapy + telephone counseling	12 weeks	MD; n.1 7 days at 6 months (carbon monoxide test)	MD; MD	MD; MD; MD	MD	MD	MD	MD	MD
[69]	n.27; 63.0 y.o.; 17M/10F	MD	N/D; MD	Not PT: printed materials + quitline	MD	MD; n.5 at 12 months (self-reported) (time not specified), n.3 at 12 months (carbon monoxide test) (time not specified)	MD; MD	MD; MD; MD	MD	MD	MD	MD	MD
Pilot study (n.2)
Meta-analysis
Critically low quality
Funding is from the RM Partners West London Cancer Alliance, The Royal Marsden NHS Foundation Trust and Royal Brompton and Harefield Charities
Study	Sample size; Mean age; Gender ratio	Comorbidities	Smoked cigarettes/day; Nicotine addiction severity	Smoking intervention (TC/HC): Type	Duration	CARs; Point Prevalence Abstinence	Smoked cigarettes/days; Reason for failure	Adherence; Satisfaction; Acceptability	Cardiovascular before/after	Pneumological before/after	Metabolic before/after	Psychological before/after	Oral before/after
Zbikowski S.M.,	n.22; N/D (>50 y.o.); MD	MD	MD; MD	PT: in-person counseling + NRT + printed material + telephone counseling	3 months	MD; n.11 at 7 months (time and methods not specified), n.8 at 12 months (time and methods not specified)	MD; MD	MD; MD; MD	MD	MD	MD	MD	MD
2012	n.1690; N/D (>65 y.o.); MD	MD	MD; MD	PT: in-person counseling + NRT + printed materials + quitline	12 months	MD; 21.2% 7 days at 6 months (self-reported), n.326 7 days at 12 months (self-reported)	MD; MD	MD; MD; MD	MD	MD	MD	MD	MD
Maturitas	n.85; MD (≥ 60 y.o,); MD	MD	MD; MD	Not PT: printed materials + quitline + email	MD	MD; n.17 7 days at 6 months (self-reported)	MD; MD	42% called hotline at 6 months; MD; MD	MD	MD	MD	MD	MD
[70]	n.92; MD (≥ 60 y.o,); MD	MD	MD; MD	Not PT: printed materials + telephone counseling + quitline	MD	MD; n.18 7 days at 6 months (self-reported)	MD; MD	17.5% spoken to counselor at 6 months; MD; MD	MD	MD	MD	MD	MD
RCT (n.6)	n.22; N/D (>50 y.o.); MD	MD	MD; MD	Not PT: in-person counseling + printed material + telephone counseling	3 months	MD; n.6 at 7 months (time and methods not specified), n.7 at 12 months (time and methods not specified)	MD; MD	MD; MD; MD	MD	MD	MD	MD	MD
No Meta-analysis	n.18; N/D (>50 y.o.); MD	MD	MD; MD	Not PT: in-person counseling + printed material + telephone counseling + physical exercise	3 months	MD; n.4 at 7 months (time and methods not specified), n.5 at 12 months (time and methods not specified)	MD; MD	MD; MD; MD	MD	MD	MD	MD	MD
Critically low quality	n.279; MD (range 50-74 y.o.); MD	MD	MD; MD	PT: NRT + printed materials + telephone counseling	MD	MD; n.43 7 days at 6 months (self-reported)	MD; MD	MD; MD; MD	MD	MD	MD	MD	MD
No Funding	n.505; 61 y.o. (range 50-74 y.o.); 182M/323F	MD	27 cigarettes/day (mean); MD	Not PT: printed materials + telephone counseling	MD	MD; 19% at 12 months (time and methods not specified)	MD; MD	MD; MD; MD	MD	MD	MD	MD	MD
